# Supplementary material for: Rhodamine6G and Hœchst33342 narrow BmrA conformational spectrum for a more efficient use of ATP
Source: Nat Commun. 2025 Feb 18;16:1745. doi: 10.1038/s41467-025-56849-z (PMC11836358; doi:10.1038/s41467-025-56849-z)
Supplement: Supplementary file 17 — Source Data [file 41467_2025_56849_MOESM17_ESM.xlsx]

## Sheet: Figure1
	ATP-Binding				EMI = EMission Intensity
	Figure 1A							Figure1C
	apo							[R6G] = 50 µM
	[ATP] (µM)	EMI-1	EMI-2	EMI-3	EMI-4			[ATP] (µM)	EMI-1	EMI-2	EMI-3
	0	0	0	0	0			0	0	0	0
	9.9	0.05	0.03	0.04	0.03			9.90099	0	0.02	0.01
	49.02	0.07	0.08	0.07	0.06			49.0196	0.06	0.08	0.07
	97.09	0.1	0.11	0.1	0.07			97.0874	0.24	0.27	0.24
	192.31	0.13	0.15	0.14	0.11			192.308	0.29	0.29	0.28
	285.71	0.16	0.17	0.16	0.11			285.714	0.33	0.35	0.32
	377.36	0.16	0.19	0.15	0.12			377.358	0.29	0.32	0.33
	514.02	0.22	0.26	0.21	0.14			514.019	0.31	0.34	0.34
	871.56	0.26	0.22	0.14	0.16			972.222	0.3	0.34	0.33
								1422.02	0.32	0.34	0.33
								[ATP] (µM)	EMI-4	EMI-5
								0	0	0
								10	-0.03	-0.02
								29.6	0.01	0.03
								48.5	0.11	0.11
								86.5	0.21	0.22
								[ATP] (µM)	EMI-6	EMI-7
								0	-0.02	-0.02
								9.9	-0.03	0
								49	0.01	0.06
								97	0.15	0.25

## Sheet: Supp-Figure24
	Binding test			EMI = EMission Intensity
	Supp-Figure 24A
	[Doxorubicin] (µM)	EMI-1	EMI-2	EMI-3			[H33342] (µM)	EMI-1	EMI-2	EMI-3			[R6G] (µM)	EMI-1	EMI-2	EMI-3
	0	0	0	0			0	0	0	0			0	0	0	0
	1.98	0.02	0.02	0.03			1.07	0.02	0.02	0.02			0.031	0	0.03	0.04
	5.88	0.06	0.04	0.03			2.98	0.06	0.06	0.06			0.061	0.03	0.083	0.0775
	13.59	0.07	0.05	0.05			5.81	0.11	0.09	0.1			0.09	0.04	0.0889	0.0816
	23.08	0.09	0.06	0.08			9.53	0.11	0.09	0.11			0.12	0.04	0.1098	0.095
	32.38	0.1	0.07	0.09			13.18	0.12	0.11	0.11			0.31	0.04	0.1291	0.1016
	50.94	0.09	0.08	0.07			22.31	0.21	0.18	0.15			0.77	0.0774	0.1215	0.0897
							31.28	0.18	0.18	0.17			1.7	0.1069	0.1637	0.1316
							40.09	0.2	0.18	0.17			3.5	0.1459	0.1967	0.1631
													8	0.2396	0.2889	0.2724
													17	0.3187	0.3715	0.3595
													26	0.3405	0.3976	0.3699
													34.4	0.3467	0.3945	0.3921
	Supp-Figure 24B
	[Doxorubicine]=30 µM						[H33342] = 10 µM						[R6G] = 50 µM
	[ATP] (µM)	EMI-1	EMI-2	EMI-3			[ATP] (µM)	EMI-1	EMI-2	EMI-3			[ATP] (µM)	EMI-1	EMI-2	EMI-3
	0	0	0	0			0	0	0	0			0	0	0	0
	1.98	0	0	0			4.95	0.01	0.01	0.01			9.90099	0	0.02	0.01
	21.57	0.01	0.01	0.02			24.51	0.04	0.03	0.03			49.0196	0.06	0.08	0.07
	60.19	0.06	0.06	0.06			63.11	0.1	0.11	0.08			97.0874	0.24	0.27	0.24
	98.08	0.13	0.12	0.11			120.19	0.17	0.18	0.15			192.308	0.29	0.29	0.28
	173.33	0.12	0.12	0.13			195.24	0.17	0.17	0.15			285.714	0.33	0.35	0.32
	247.17	0.14	0.14	0.13			287.74	0.18	0.19	0.17			377.358	0.29	0.32	0.33
	394.39	0.14	0.16	0.16			378.5	0.19	0.19	0.19			514.019	0.31	0.34	0.34
	538.89	0.15	0.15	0.15			467.59	0.19	0.2	0.18
							555.05	0.18	0.19	0.15

## Sheet: Figure6-ATPase act. detergent
	ATP hydrolysis assay w/o 50 µM R6G (BmrA in detergent)							Figure 6BCD
Replicate 1									dilution 1/2			Replicate 2									dilution 1/2			Replicate 3									dilution 1/2			Replicate 4									dilution 1/2
	20µM ATP-Mg		50µM ATP-Mg		100µM ATP-Mg		300µM ATP-Mg		1000µM ATP-Mg				20µM ATP-Mg		50µM ATP-Mg		100µM ATP-Mg		300µM ATP-Mg		1000µM ATP-Mg				20µM ATP-Mg		50µM ATP-Mg		100µM ATP-Mg		300µM ATP-Mg		1000µM ATP-Mg				20µM ATP-Mg		50µM ATP-Mg		100µM ATP-Mg		300µM ATP-Mg		1000µM ATP-Mg
Time (s)	without R6G	with R6G	without R6G	with R6G	without R6G	with R6G	without R6G	with R6G	without R6G	with R6G		Time (s)	without R6G	with R6G	without R6G	with R6G	without R6G	with R6G	without R6G	with R6G	without R6G	with R6G		Time (s)	without R6G	with R6G	without R6G	with R6G	without R6G	with R6G	without R6G	with R6G	without R6G	with R6G		Time (s)	without R6G	with R6G	without R6G	with R6G	without R6G	with R6G	without R6G	with R6G	without R6G	with R6G
0	1	1	1	1	1	1	1	1	1	1		0	1	1	1	1	1	1	1	1	1	1		0	1	1	1	1	1	1	1	1	1	1		0	1	1	1	1	1	1	1	1	1	1
0.4	1.00033	0.9998	1.00001	1.00006	0.99944	0.99982	0.99977	0.999714	0.9999	0.99992		0.4	1.00004	1.00009	0.9999	0.999895	0.999807	0.999896	1.00017	0.99969	0.99977	0.99929		0.4	1.00056	1.00086	1.00018	1.00016	0.99955	1.00049	0.99989	1.00011	0.99951	0.99985		0.4	0.99963	1.00063	0.99978	1.0001	0.99957	1.00004	1.00014	1.00008	0.9994	0.99948
0.8	1.00052	0.99966	0.999998	1.00013	0.99897	0.99959	0.999571	0.999392	0.99981	0.99996		0.8	1.00004	1.0002	0.99986	0.999779	0.999669	0.999787	1.00048	0.99948	0.99953	0.9989		0.8	1.00131	1.00156	1.00022	1.00027	0.99938	1.00095	0.99937	1.00026	0.99903	0.99925		0.8	0.99961	1.00184	0.99919	1.00032	0.9992	0.99988	1.00041	1.00018	0.99904	0.999
1.2	1.00069	0.99948	0.999953	1.00021	0.99853	0.9993	0.999396	0.999046	0.99973	1.00003		1.2	1.00001	1.0003	0.99993	0.999666	0.999487	0.999681	1.00062	0.99926	0.99904	0.99834		1.2	1.00169	1.00238	1.00009	1.0002	0.99915	1.00126	0.99875	1.0005	0.99891	0.99867		1.2	0.99942	1.00255	0.99896	1.00057	0.99901	0.99974	1.00057	1.00022	0.99835	0.99871
1.6	1.00068	0.99942	0.999864	1.00026	0.99808	0.99923	0.999212	0.998714	0.9997	1.00017		1.6	1.00002	1.0003	0.99989	0.99963	0.999364	0.999571	1.0006	0.99908	0.99819	0.99798		1.6	1.0017	1.00374	0.99979	1.00009	0.99926	1.00135	0.99832	1.0008	0.99882	0.99794		1.6	0.99884	1.00305	0.99891	1.00092	0.99863	0.99958	1.00035	1.00039	0.99761	0.99855
2	1.00057	0.99959	0.999793	1.00028	0.99765	0.99917	0.998979	0.998431	0.99964	1.00022		2	1.00003	1.00039	0.99994	0.999682	0.999316	0.99947	1.00068	0.99896	0.99754	0.99792		2	1.00135	1.00457	0.99972	1.00019	0.99924	1.00139	0.99789	1.00092	0.99869	0.99726		2	0.99877	1.00345	0.99898	1.00121	0.99851	0.9992	1.00014	1.00015	0.99692	0.99829
2.4	1.00034	0.99973	0.999725	1.00032	0.99727	0.99911	0.998766	0.99815	0.99948	1.00016		2.4	0.99998	1.00038	1.00003	0.999766	0.999321	0.999412	1.00077	0.99884	0.99676	0.99763		2.4	1.00068	1.0048	0.99957	1.00007	0.99953	1.00114	0.99731	1.00099	0.99875	0.99699		2.4	0.99906	1.00346	0.9989	1.00115	0.99841	0.99884	0.99987	1.00011	0.99635	0.99795
2.8	1.00008	0.99976	0.999688	1.00033	0.99688	0.99914	0.99853	0.997942	0.99933	0.99998		2.8	0.99997	1.00033	1.00012	0.999863	0.999328	0.999394	1.00084	0.99868	0.99617	0.99722		2.8	0.99988	1.00481	0.99944	0.99986	0.99962	1.00078	0.99734	1.00105	0.99896	0.99711		2.8	0.99926	1.0029	0.99904	1.00095	0.99835	0.99887	0.99959	1.00002	0.99569	0.99757
3.2	0.99993	0.99977	0.999646	1.00035	0.9965	0.99915	0.99827	0.997803	0.99912	0.99976		3.2	0.99999	1.00026	1.00012	0.999971	0.99941	0.999415	1.00115	0.99863	0.99551	0.99692		3.2	0.99977	1.00406	0.99921	0.99957	0.99974	1.00049	0.99744	1.00098	0.9991	0.9972		3.2	0.99947	1.00271	0.99922	1.00059	0.99826	0.99892	0.99935	1.00002	0.99526	0.997
3.6	0.99991	0.99981	0.999571	1.00036	0.9962	0.99902	0.998	0.997662	0.99884	0.99941		3.6	0.99992	1.00013	1.00009	1.00004	0.999513	0.999479	1.00173	0.99838	0.99502	0.99657		3.6	1.00014	1.00284	0.99913	0.9993	0.99979	1.00042	0.99767	1.00075	0.99915	0.9973		3.6	0.99992	1.00262	0.99937	1.00033	0.99847	0.99898	0.9993	0.99994	0.99496	0.99635
4	1.00008	0.99982	0.999447	1.00038	0.99592	0.99888	0.99775	0.997456	0.99863	0.99914		4	0.99985	1.00002	0.99993	0.999994	0.999647	0.999553	1.00216	0.99807	0.99442	0.99605		4	1.00041	1.00191	0.99918	0.99914	1	1.00022	0.99818	1.00075	0.99923	0.99741		4	1.0001	1.00247	0.99972	1.00008	0.99845	0.99941	0.9993	1.00023	0.99463	0.99579
4.4	1.00056	0.99993	0.999307	1.00033	0.99564	0.9988	0.997528	0.997262	0.99847	0.99877		4.4	0.99992	1	0.99982	0.999938	0.999815	0.999609	1.00255	0.99773	0.99392	0.99566		4.4	1.00071	1.00127	0.99934	0.99922	0.99992	1.00002	0.99889	1.00079	0.99923	0.99723		4.4	1.00008	1.00238	1.00039	1.00017	0.99861	0.99982	0.99908	1.0001	0.99441	0.99526
4.8	1.00118	1.00008	0.999153	1.0003	0.99539	0.99874	0.997336	0.997077	0.99844	0.99846		4.8	0.99996	1.00003	0.99975	0.999879	0.999986	0.999648	1.00285	0.9973	0.99335	0.99532		4.8	1.00093	1.00082	0.99954	0.99952	0.99978	0.99991	0.99926	1.00081	0.99893	0.9968		4.8	0.99977	1.0022	1.00089	1.0002	0.99861	0.99985	0.99856	1.00007	0.99415	0.99475
5.2	1.00166	1.00036	0.998993	1.00024	0.99518	0.9987	0.99718	0.996862	0.9985	0.99821		5.2	0.99999	1.00015	0.99965	0.999769	1.00015	0.999652	1.00304	0.99687	0.99285	0.99491		5.2	1.00066	1.00075	1.00004	0.99993	0.9997	0.99976	0.99957	1.00097	0.99848	0.99649		5.2	0.99956	1.00184	1.00098	1.00025	0.99842	1.00004	0.99796	0.9999	0.99376	0.99436
5.6	1.00225	1.00069	0.998816	1.00017	0.99489	0.998648	0.997011	0.996653	0.99862	0.99802		5.6	1.00011	1.00033	0.99962	0.999685	1.00032	0.999605	1.00289	0.99657	0.99241	0.99437		5.6	1.00046	1.00129	1.00056	1.00047	0.99948	0.99945	0.99976	1.00112	0.99801	0.99633		5.6	0.99922	1.00147	1.00074	1.00023	0.99803	1.00036	0.99732	0.99964	0.99334	0.99402
6	1.0026	1.00093	0.998653	1.00012	0.99462	0.998609	0.996882	0.996495	0.99869	0.99774		6	1.00023	1.00051	0.99972	0.999666	1.00048	0.999551	1.00261	0.99647	0.99196	0.99413		6	1.00022	1.00132	1.00077	1.00069	0.99918	0.99931	0.99967	1.00109	0.99744	0.99617		6	0.99895	1.00118	1.00012	1.00044	0.99783	1.00058	0.99669	0.99926	0.992928	0.99368
6.4	1.00279	1.00108	0.998502	1.00014	0.99437	0.99854	0.996727	0.996351	0.99876	0.99769		6.4	1.00028	1.00063	0.99986	0.999666	1.00063	0.999491	1.00239	0.99619	0.99144	0.99368		6.4	1.00024	1.00139	1.00071	1.00086	0.99891	0.99944	0.99933	1.00103	0.99695	0.9961		6.4	0.99853	1.00106	0.99909	1.00055	0.99761	1.00065	0.99607	0.99925	0.99244	0.99347
6.8	1.00274	1.00136	0.998355	1.00016	0.9941	0.99842	0.996533	0.996171	0.99871	0.99767		6.8	1.00031	1.00073	0.99989	0.999664	1.00076	0.999414	1.00234	0.99619	0.99078	0.99306		6.8	1.0006	1.00174	1.00048	1.00082	0.99866	0.99955	0.99908	1.00105	0.99653	0.99624		6.8	0.99848	1.00132	0.99838	1.0006	0.99754	1.00094	0.99599	0.99903	0.99201	0.99324
7.2	1.0027	1.00145	0.998213	1.00021	0.99376	0.99828	0.996348	0.996022	0.99864	0.99759		7.2	1.00031	1.00073	1.00001	0.999761	1.00086	0.999315	1.00208	0.99609	0.99017	0.99246		7.2	1.00085	1.00239	1.00008	1.00082	0.99823	0.99971	0.99894	1.00088	0.99597	0.99634		7.2	0.99859	1.00172	0.99811	1.00068	0.99765	1.00099	0.99586	0.99895	0.99172	0.993
7.6	1.00244	1.00147	0.99818	1.00026	0.99355	0.99814	0.996169	0.995887	0.99854	0.99751		7.6	1.00029	1.0008	1.00008	0.999875	1.00089	0.999205	1.00202	0.99602	0.98957	0.992		7.6	1.00041	1.00226	0.99946	1.0005	0.9979	0.99996	0.99874	1.00071	0.99552	0.99633		7.6	0.99879	1.00207	0.99816	1.00059	0.99795	1.0008	0.99576	0.99899	0.99131	0.99282
8	1.00219	1.00142	0.998177	1.00032	0.99335	0.99805	0.995962	0.995753	0.99841	0.99743		8	1.00024	1.00084	1.00008	0.999976	1.00084	0.999067	1.00205	0.99585	0.98912	0.99124		8	1.00046	1.00267	0.99903	1.00035	0.99788	1.00006	0.99861	1.00062	0.99522	0.99638		8	0.99868	1.00237	0.99827	1.00023	0.99817	1.00058	0.99566	0.99892	0.99088	0.99254
8.4	1.00186	1.00119	0.998142	1.00036	0.99319	0.99785	0.995758	0.995589	0.99826	0.99709		8.4	1.00019	1.00095	1	1.00004	1.00067	0.998871	1.00185	0.99584	0.98853	0.99075		8.4	1.00019	1.00237	0.99881	1	0.99801	1.00002	0.99861	1.00041	0.99461	0.99648		8.4	0.9989	1.0027	0.99873	0.99988	0.99836	1.00053	0.99582	0.99865	0.99044	0.992
8.8	1.00187	1.0008	0.998135	1.0004	0.99298	0.99765	0.995586	0.995451	0.99814	0.99665		8.8	1.00013	1.00111	0.99997	1.00012	1.00047	0.998651	1.00136	0.99547	0.98829	0.99032		8.8	0.99934	1.00133	0.99865	0.99993	0.99833	1.0001	0.99849	1.00008	0.99416	0.99644		8.8	0.99905	1.00279	0.99899	0.99962	0.99852	1.00035	0.99556	0.99858	0.9899	0.99147
9.2	1.002	1.0005	0.998185	1.00041	0.9928	0.99754	0.995433	0.995262	0.99788	0.99632		9.2	1.00008	1.00126	0.99985	1.00011	1.00024	0.998399	1.00113	0.99514	0.98813	0.98998		9.2	0.99885	1.00046	0.99847	0.99968	0.99901	1.00015	0.99838	0.99981	0.99407	0.99636		9.2	0.99876	1.00273	0.999	0.99922	0.99869	1.00026	0.99568	0.99843	0.98942	0.99069
9.6	1.00226	1.00014	0.998154	1.0004	0.99258	0.9975	0.995326	0.995027	0.99756	0.99603		9.6	1.00002	1.00138	0.99969	1.00003	1.00003	0.998177	1.0008	0.9949	0.98781	0.98952		9.6	0.9987	0.99989	0.99852	0.99964	0.99966	1.00016	0.99832	0.99958	0.99403	0.99648		9.6	0.99853	1.00265	0.99906	0.99925	0.99858	1.00044	0.99595	0.99822	0.98909	0.98975
10	1.00268	0.99988	0.998109	1.0004	0.99235	0.99733	0.995272	0.994714	0.99721	0.99583		10	0.99998	1.00153	0.99951	0.999995	0.999857	0.99798	1.00034	0.99457	0.9871	0.98915		10	0.99804	0.9991	0.99862	0.999498	0.99984	1.00022	0.99827	0.99935	0.99395	0.99649		10	0.99885	1.00266	0.99942	0.99944	0.99846	1.00052	0.99614	0.99807	0.98878	0.98888
10.4	1.00326	0.99986	0.998111	1.00039	0.99208	0.99728	0.995215	0.99443	0.99679	0.99579		10.4	0.99996	1.00158	0.99945	0.999947	0.999732	0.997872	1.00001	0.99414	0.98673	0.98869		10.4	0.9976	0.99909	0.99849	0.99941	0.99988	1.00024	0.99822	0.99922	0.99409	0.99643		10.4	0.99899	1.0025	0.99947	0.9998	0.99828	1.0006	0.99626	0.99794	0.98849	0.98811
10.8	1.00344	0.99985	0.998033	1.00035	0.99193	0.99727	0.995108	0.994119	0.9963	0.99583		10.8	0.99991	1.00161	0.99941	0.999831	0.999626	0.997786	0.99982	0.99382	0.98594	0.98834		10.8	0.99778	0.99994	0.99847	0.99913	0.99979	1.00008	0.99817	0.99923	0.99417	0.99642		10.8	0.99905	1.0023	0.99971	1.00025	0.9984	1.00077	0.99643	0.99773	0.98814	0.9874
11.2	1.00337	0.9998	0.997883	1.00029	0.99181	0.99713	0.99496	0.993851	0.99602	0.99575		11.2	0.99988	1.00164	0.99946	0.999762	0.999564	0.99778	0.99959	0.99344	0.98496	0.98802		11.2	0.99784	0.99991	0.99853	0.99899	0.99957	1	0.99824	0.99936	0.99399	0.99645		11.2	0.99965	1.00193	1.00002	1.00085	0.99848	1.00088	0.9964	0.99753	0.98759	0.98715
11.6	1.00311	0.99977	0.997799	1.00028	0.9917	0.99704	0.994758	0.993599	0.99583	0.99564		11.6	0.99985	1.00154	0.99956	0.999752	0.999482	0.997771	0.99917	0.99285	0.98414	0.98788		11.6	0.99795	0.99984	0.99859	0.99883	0.99923	0.99994	0.99831	0.99944	0.99372	0.99633		11.6	1.00005	1.00177	1.00011	1.00093	0.99866	1.00075	0.99626	0.99731	0.987	0.98713
12	1.00255	0.99976	0.997722	1.00022	0.99159	0.99713	0.994488	0.993451	0.99558	0.99547		12	0.99976	1.00124	0.9997	0.999665	0.999393	0.997749	0.99899	0.9923	0.983739	0.98772		12	0.99831	1.00042	0.99856	0.99881	0.999	0.99991	0.99841	0.99947	0.99343	0.99616		12	1.00013	1.00164	1.00008	1.00083	0.99899	1.00058	0.99616	0.99709	0.98633	0.98717
12.4	1.00177	0.99975	0.997679	1.00011	0.99153	0.99722	0.99424	0.993287	0.99535	0.99533		12.4	0.99967	1.00101	0.99969	0.999662	0.999349	0.997707	0.99906	0.99187	0.98318	0.98758		12.4	0.99859	1.0008	0.99887	0.99892	0.99889	0.99992	0.99859	0.9995	0.99319	0.99587		12.4	1.00013	1.00144	1.00023	1.00045	0.99937	1.00025	0.99587	0.99687	0.98561	0.98722
12.8	1.00125	0.99981	0.997724	1.00002	0.99144	0.99736	0.994036	0.993138	0.99514	0.9952		12.8	0.99966	1.00072	0.99957	0.999708	0.999342	0.997684	0.99897	0.99159	0.98289	0.98731		12.8	0.99877	1.00053	0.99911	0.99898	0.99872	1.00006	0.99896	0.99944	0.99291	0.99552		12.8	1.0001	1.00135	1.00021	0.99987	0.99932	0.99987	0.99577	0.99663	0.98492	0.98725
13.2	1.00094	0.99994	0.997823	0.999946	0.99143	0.99746	0.993844	0.992988	0.99466	0.99514		13.2	0.9996	1.00045	0.99946	0.999749	0.999288	0.997651	0.99872	0.99143	0.98255	0.98702		13.2	0.99934	1.00072	0.99929	0.999	0.99865	1	0.99903	0.99927	0.99261	0.99517		13.2	0.99961	1.00171	1.00023	0.99946	0.99915	0.99964	0.99566	0.99629	0.98431	0.98707
13.6	1.00083	1.00012	0.997857	0.999846	0.99142	0.99736	0.993678	0.992843	0.99408	0.99505		13.6	0.99954	1.00029	0.9994	0.999782	0.999219	0.997611	0.99865	0.99133	0.98225	0.98647		13.6	1.0001	1.00113	0.99932	0.99906	0.99887	0.99984	0.99909	0.99903	0.99224	0.9948		13.6	0.99924	1.00197	0.99989	0.99916	0.99891	0.99952	0.99542	0.99588	0.98368	0.9868
14	1.00093	1.00028	0.997864	0.999778	0.99141	0.99703	0.993488	0.992638	0.99363	0.99497		14	0.99959	1.00042	0.99935	0.999831	0.99913	0.997592	0.99833	0.99116	0.98187	0.98607		14	1.00107	1.00089	0.99935	0.99912	0.99925	0.99977	0.99924	0.99881	0.99184	0.99453		14	0.99878	1.00215	0.99952	0.99922	0.99827	0.99949	0.99516	0.99541	0.98325	0.98645
14.4	1.0011	1.00039	0.997798	0.999784	0.99139	0.99672	0.993252	0.992424	0.99326	0.99487		14.4	0.99967	1.00056	0.99939	0.999796	0.998978	0.997543	0.99765	0.99086	0.98156	0.98554		14.4	1.00199	1.00041	0.99937	0.99923	0.9994	0.99967	0.99921	0.99862	0.99124	0.99444		14.4	0.99827	1.00237	0.99911	0.99951	0.99759	0.99953	0.9952	0.99491	0.98278	0.98621
14.8	1.00116	1.00049	0.997698	0.999801	0.9914	0.99643	0.993024	0.992228	0.99291	0.99471		14.8	0.99968	1.00078	0.9995	0.999737	0.998753	0.997511	0.99726	0.99039	0.98129	0.9851		14.8	1.00233	1.00017	0.99923	0.999498	0.99966	0.99933	0.99897	0.99836	0.99061	0.99429		14.8	0.99799	1.00268	0.9984	1.0001	0.99696	0.99943	0.99515	0.99437	0.98237	0.98591
15.2	1.00115	1.00058	0.997555	0.999811	0.99141	0.99637	0.992787	0.992012	0.99288	0.9945		15.2	0.99973	1.00103	0.99951	0.999653	0.998553	0.99745	0.99707	0.98991	0.9812	0.98451		15.2	1.00193	1.00013	0.99915	0.99981	0.99937	0.99921	0.99893	0.9981	0.99024	0.99403		15.2	0.99802	1.00279	0.9976	1.00033	0.99666	0.9991	0.99492	0.99402	0.9821	0.98551
15.6	1.00099	1.00067	0.997495	0.999827	0.99146	0.9965	0.992522	0.99182	0.99302	0.99426		15.6	0.99977	1.00122	0.99942	0.999579	0.998364	0.997424	0.99696	0.98944	0.98085	0.98417		15.6	1.00158	0.99966	0.99907	1.00011	0.99879	0.99926	0.99901	0.99811	0.99021	0.99381		15.6	0.99801	1.00282	0.99727	1.00085	0.99651	0.99877	0.99472	0.99382	0.98181	0.98505
16	1.00092	1.00077	0.99748	0.999868	0.99153	0.99683	0.992298	0.991675	0.99311	0.99404		16	0.99975	1.00125	0.99925	0.999502	0.998217	0.997392	0.99702	0.98911	0.98072	0.98352		16	1.00109	0.99904	0.99918	1.00027	0.99839	0.99908	0.99906	0.99827	0.99022	0.9936		16	0.9983	1.00257	0.99675	1.00111	0.99678	0.99844	0.99446	0.99377	0.98127	0.98451
16.4	1.00086	1.00082	0.997479	0.99986	0.99163	0.99705	0.992109	0.991521	0.99313	0.9938		16.4	0.99962	1.00118	0.99904	0.999501	0.99808	0.997352	0.9973	0.98894	0.98049	0.98312		16.4	1.00052	0.99921	0.99915	1.0003	0.99828	0.999	0.9993	0.99831	0.99043	0.9933		16.4	0.99884	1.0026	0.99629	1.00126	0.99706	0.99823	0.99394	0.99378	0.98082	0.98388
16.8	1.00072	1.00092	0.997523	0.999817	0.99166	0.99718	0.991882	0.991337	0.99312	0.99356		16.8	0.99949	1.001	0.99893	0.999549	0.998015	0.997251	0.99703	0.98882	0.98027	0.98287		16.8	1.00033	0.99937	0.99937	1.0002	0.99816	0.99903	0.99968	0.99846	0.99074	0.99327		16.8	0.99911	1.00238	0.996189	1.00105	0.99732	0.99822	0.99325	0.99388	0.98041	0.9833
17.2	1.00053	1.00102	0.997624	0.999756	0.9916	0.99706	0.991634	0.991174	0.99288	0.99337		17.2	0.99935	1.0008	0.999	0.999594	0.997983	0.997181	0.99649	0.9886	0.98023	0.98278		17.2	1.00029	0.99972	0.9996	1.00005	0.9984	0.99908	1.00009	0.99863	0.99099	0.99347		17.2	0.99938	1.00207	0.9963	1.00098	0.99731	0.99841	0.99283	0.99381	0.97978	0.98287
17.6	1.00042	1.00113	0.997644	0.999693	0.99149	0.99683	0.991427	0.991002	0.99249	0.99324		17.6	0.99922	1.00072	0.99918	0.999579	0.99799	0.997072	0.9958	0.98845	0.98036	0.98269		17.6	0.99992	1.00024	0.99989	0.99988	0.99862	0.99913	1.00019	0.99862	0.99086	0.99383		17.6	0.99946	1.00185	0.99647	1.00079	0.99716	0.99862	0.99265	0.99365	0.97911	0.98244
18	1.00012	1.00126	0.997658	0.999602	0.99133	0.99655	0.99124	0.990748	0.99222	0.99307		18	0.99913	1.0007	0.99952	0.999585	0.997984	0.996977	0.99496	0.98828	0.97998	0.98299		18	0.99938	1.00124	0.99987	0.99994	0.99848	0.99933	1.00004	0.99851	0.99074	0.99427		18	0.99943	1.00199	0.997	1.00058	0.99675	0.99885	0.99242	0.9935	0.97868	0.98211
18.4	1.0001	1.00147	0.997688	0.999528	0.99114	0.99636	0.991042	0.990538	0.99197	0.99278		18.4	0.99909	1.00078	0.99994	0.999478	0.998013	0.996913	0.99396	0.9879	0.97965	0.9831		18.4	0.99889	1.00129	0.99972	1.00006	0.99805	0.99937	0.9996	0.99853	0.99056	0.9949		18.4	0.99933	1.00204	0.99751	1.00039	0.99636	0.99902	0.99212	0.99334	0.97818	0.98184
18.8	1.00038	1.0016	0.997658	0.999456	0.99097	0.99622	0.990902	0.990317	0.99188	0.99239		18.8	0.99908	1.00095	1.00023	0.999308	0.998014	0.99689	0.99345	0.98748	0.97924	0.98281		18.8	0.99884	1.00127	0.99958	1.00033	0.99759	0.999618	0.99906	0.99856	0.99053	0.99521		18.8	0.99926	1.00225	0.99819	1.00045	0.99626	0.99911	0.99221	0.99304	0.97761	0.98154
19.2	1.0008	1.00166	0.997547	0.999367	0.9909	0.99619	0.990802	0.990018	0.99171	0.99191		19.2	0.99904	1.00098	1.00038	0.999189	0.997956	0.996829	0.99314	0.98733	0.97859	0.98238		19.2	0.99934	1.00068	0.99941	1.00046	0.99732	0.99982	0.99839	0.99869	0.99039	0.99516		19.2	0.99875	1.00258	0.99871	1.00059	0.99622	0.99908	0.99213	0.99291	0.97725	0.98125
19.6	1.00123	1.00167	0.997476	0.999249	0.99089	0.99621	0.990688	0.98968	0.99161	0.99141		19.6	0.99898	1.00093	1.00044	0.99911	0.997866	0.996772	0.99269	0.98714	0.97799	0.98183		19.6	0.99974	1.00019	0.99933	1.00047	0.99734	0.99988	0.99793	0.99888	0.99022	0.99478		19.6	0.99867	1.00259	0.9989	1.00072	0.99644	0.99915	0.99171	0.9928	0.97692	0.981
20	1.00181	1.00161	0.997426	0.999116	0.99094	0.9962	0.990546	0.989396	0.99127	0.99094		20	0.99889	1.00083	1.0003	0.999	0.997774	0.996665	0.99227	0.98696	0.9777	0.98098		20	1.00022	0.99923	0.99932	1.00024	0.99737	0.99999	0.99762	0.9992	0.98996	0.99394		20	0.99853	1.0026	0.9991	1.00108	0.99696	0.99931	0.9915	0.99253	0.97661	0.98059
20.4	1.00183	1.00139	0.997408	0.998943	0.99098	0.99611	0.990419	0.989064	0.99089	0.99055		20.4	0.99889	1.00068	1.00009	0.998965	0.997676	0.996545	0.99187	0.9867	0.97717	0.98018		20.4	1.00113	0.99922	0.99952	0.99982	0.99782	1.00043	0.99743	0.99949	0.9898	0.99268		20.4	0.9983	1.00253	0.99938	1.00132	0.9974	0.99953	0.99155	0.99223	0.97644	0.98012
20.8	1.00148	1.00118	0.997389	0.998774	0.99104	0.99601	0.990252	0.988739	0.99036	0.99029		20.8	0.99896	1.00044	0.99993	0.998948	0.997592	0.996398	0.99146	0.9866	0.97634	0.97964		20.8	1.0016	0.99926	0.99954	0.99923	0.99816	1.00054	0.99734	0.99978	0.98932	0.99164		20.8	0.99819	1.00235	0.99918	1.00143	0.99761	0.99979	0.99138	0.99216	0.97628	0.97972
21.2	1.00104	1.00102	0.997444	0.998634	0.99101	0.99594	0.990092	0.988501	0.98997	0.99014		21.2	0.9991	1.00038	0.99986	0.998914	0.997563	0.996242	0.99112	0.98615	0.97561	0.97917		21.2	1.00178	0.9995	0.99923	0.99896	0.99827	1.00046	0.99742	0.99983	0.98888	0.99082		21.2	0.99847	1.00206	0.99914	1.00161	0.99773	1.00002	0.99128	0.99204	0.97591	0.97909
21.6	1.00049	1.001	0.997492	0.998523	0.9909	0.99586	0.989912	0.988274	0.98953	0.98994		21.6	0.99932	1.00033	0.9999	0.998911	0.997547	0.996063	0.9911	0.98556	0.97498	0.97874		21.6	1.00231	0.99993	0.99891	0.99888	0.99823	1.0004	0.9975	0.99968	0.98863	0.99038		21.6	0.99855	1.00216	0.99956	1.00173	0.99775	1.00001	0.99149	0.99194	0.97565	0.97842
22	0.99973	1.0011	0.997469	0.998417	0.99071	0.99573	0.989725	0.988048	0.98926	0.98972		22	0.99956	1.00031	1.0001	0.998973	0.997521	0.995907	0.99115	0.98492	0.97429	0.97826		22	1.00319	1.00084	0.99884	0.99896	0.99828	1.00014	0.99777	0.99927	0.98847	0.99032		22	0.99861	1.0023	0.99979	1.00161	0.99769	0.9998	0.99167	0.99205	0.97525	0.978
22.4	0.99936	1.00137	0.997387	0.998354	0.99059	0.99563	0.989511	0.987812	0.98907	0.98953		22.4	0.99971	1.00032	1.00027	0.999046	0.99748	0.995748	0.9913	0.9849	0.97388	0.97768		22.4	1.00363	1.00054	0.9985	0.9991	0.99811	0.99941	0.99822	0.99876	0.98809	0.9906		22.4	0.99871	1.00253	0.99981	1.00172	0.99773	0.99957	0.9917	0.99197	0.97461	0.97753
22.8	0.99926	1.00162	0.997309	0.99828	0.99048	0.99549	0.989326	0.987576	0.98888	0.9893		22.8	0.99978	1.00039	1.00038	0.999109	0.997428	0.995603	0.99124	0.98481	0.97385	0.97699		22.8	1.00408	1.00019	0.99816	0.99935	0.99833	0.99888	0.99856	0.99814	0.98778	0.99069		22.8	0.99882	1.00275	1.00001	1.00185	0.99779	0.99912	0.99166	0.99172	0.974	0.97704
23.2	0.99908	1.00187	0.997182	0.998183	0.99037	0.99525	0.989114	0.987321	0.98878	0.98904		23.2	0.99978	1.00041	1.0003	0.999166	0.997374	0.995475	0.99106	0.98484	0.973798	0.97632		23.2	1.00455	1.00001	0.99828	0.999449	0.99863	0.99867	0.99867	0.99774	0.98743	0.99093		23.2	0.99903	1.00293	0.99981	1.00168	0.99802	0.99887	0.99154	0.99149	0.97363	0.97678
23.6	0.99904	1.00203	0.997063	0.998111	0.99027	0.99503	0.988941	0.987064	0.98866	0.98879		23.6	0.99971	1.00041	1.00006	0.999174	0.997313	0.995391	0.99093	0.98492	0.97352	0.97562		23.6	1.00518	0.99984	0.9983	0.99923	0.99889	0.99852	0.99865	0.9976	0.98711	0.99085		23.6	0.9992	1.0029	0.99939	1.00153	0.99788	0.99869	0.99121	0.99129	0.97309	0.97649
24	0.99921	1.00205	0.996973	0.99802	0.99022	0.99485	0.988798	0.986781	0.9885	0.98857		24	0.99962	1.00043	0.99978	0.999129	0.997264	0.995342	0.99065	0.98486	0.97308	0.97519		24	1.00501	0.99963	0.99802	0.99899	0.99926	0.99864	0.99839	0.99769	0.98671	0.99096		24	0.99945	1.0024	0.99891	1.00147	0.99761	0.99856	0.990808	0.99091	0.97239	0.97602
24.4	0.99923	1.00196	0.996956	0.997926	0.99012	0.99472	0.988675	0.986516	0.98828	0.98835		24.4	0.99957	1.0004	0.99953	0.999087	0.997194	0.99532	0.99029	0.98438	0.97256	0.9751		24.4	1.00476	1.00048	0.99807	0.99898	0.99939	0.99889	0.99803	0.99784	0.98656	0.99116		24.4	0.99968	1.00189	0.99863	1.0011	0.99729	0.99828	0.99057	0.99089	0.97196	0.97564
24.8	0.99918	1.00193	0.996982	0.997883	0.99001	0.99468	0.988503	0.986259	0.98808	0.98824		24.8	0.99949	1.00037	0.9993	0.999167	0.997103	0.995315	0.99001	0.98384	0.97206	0.97511		24.8	1.00437	1.00153	0.99837	0.99868	0.99914	0.99912	0.99765	0.99829	0.98638	0.99141		24.8	0.99991	1.0014	0.99864	1.00082	0.99708	0.99827	0.99043	0.99091	0.97152	0.97516
25.2	0.99927	1.00179	0.997044	0.997887	0.98997	0.99478	0.988353	0.985991	0.98777	0.98817		25.2	0.99941	1.00036	0.99932	0.999171	0.996999	0.995305	0.98964	0.98352	0.97151	0.97522		25.2	1.00377	1.00242	0.99845	0.99821	0.99868	0.99912	0.99753	0.99869	0.98636	0.99137		25.2	1	1.00129	0.99884	1.00057	0.99676	0.99819	0.99038	0.99069	0.97095	0.97467
25.6	0.99919	1.00146	0.997061	0.997837	0.98999	0.99483	0.988137	0.985751	0.98764	0.98816		25.6	0.99935	1.00039	0.99951	0.999195	0.996858	0.995262	0.98898	0.98338	0.9709	0.97543		25.6	1.00264	1.003	0.99853	0.99803	0.99826	0.99906	0.99766	0.99906	0.98627	0.99134		25.6	1.00012	1.00121	0.99894	1.00029	0.99689	0.99815	0.99038	0.99022	0.97026	0.97418
26	0.9991	1.00124	0.997097	0.997844	0.99	0.99491	0.987909	0.985534	0.98747	0.9882		26	0.9993	1.00034	0.9996	0.999275	0.996705	0.99519	0.98853	0.98345	0.9707	0.97552		26	1.002	1.00311	0.99859	0.99763	0.99769	0.99871	0.9981	0.99932	0.98636	0.99095		26	1.00021	1.00161	0.99914	0.99993	0.99705	0.99822	0.99037	0.98982	0.96991	0.97383
26.4	0.99908	1.00106	0.997039	0.997821	0.99	0.99497	0.987688	0.98536	0.98738	0.98823		26.4	0.99921	1.00036	0.99966	0.999374	0.996569	0.995091	0.98813	0.98333	0.97062	0.97526		26.4	1.00146	1.00256	0.99865	0.99708	0.99731	0.99855	0.99837	0.99965	0.98641	0.99019		26.4	1.00032	1.00171	0.99921	0.99987	0.99729	0.99832	0.99024	0.98913	0.96946	0.9734
26.8	0.99917	1.00094	0.996972	0.997778	0.99001	0.99493	0.987474	0.985152	0.98734	0.98812		26.8	0.99923	1.00041	0.99974	0.999318	0.996452	0.994952	0.98767	0.983129	0.97054	0.9749		26.8	1.00104	1.00163	0.99868	0.99684	0.99695	0.99832	0.99863	0.99963	0.98683	0.98953		26.8	1.00034	1.00196	0.99902	0.99982	0.99755	0.99838	0.99005	0.98832	0.96892	0.97306
27.2	0.99927	1.00106	0.996877	0.997686	0.98997	0.99481	0.987266	0.984911	0.98731	0.988		27.2	0.99928	1.00034	0.99982	0.999373	0.996278	0.994843	0.9875	0.98269	0.97057	0.97443		27.2	1.00086	1.00022	0.99881	0.99691	0.99674	0.99819	0.99865	0.99954	0.98721	0.98907		27.2	1.00016	1.00189	0.99915	0.99989	0.99797	0.99827	0.98993	0.98777	0.96836	0.97258
27.6	0.99962	1.0013	0.996842	0.997636	0.98992	0.99475	0.987075	0.984628	0.98716	0.98777		27.6	0.9993	1.00025	0.99982	0.999428	0.996153	0.994757	0.98745	0.98227	0.97076	0.97374		27.6	1.00113	0.99888	0.99885	0.99705	0.99656	0.99796	0.99836	0.9993	0.98774	0.98874		27.6	0.99977	1.0021	0.99932	1.00016	0.99826	0.99816	0.98993	0.98769	0.96791	0.97227
28	0.99985	1.0015	0.996789	0.997568	0.98989	0.99468	0.986864	0.984292	0.98703	0.98744		28	0.99932	1.00021	0.99997	0.999363	0.996058	0.994664	0.98739	0.98182	0.97069	0.97301		28	1.00116	0.99809	0.999	0.99746	0.99642	0.99808	0.99774	0.99903	0.98815	0.98853		28	0.99936	1.00211	0.99945	1.00058	0.99845	0.99789	0.99	0.98772	0.96724	0.97186
28.4	1.00005	1.00171	0.996822	0.997552	0.98989	0.99465	0.986651	0.983878	0.98687	0.98702		28.4	0.99934	1.00017	1.00023	0.999187	0.995937	0.994566	0.98725	0.98155	0.97041	0.97244		28.4	1.0013	0.9977	0.99879	0.9978	0.9963	0.99813	0.99735	0.99863	0.98837	0.988588		28.4	0.99892	1.0023	0.99954	1.00092	0.99849	0.99778	0.98988	0.9881	0.96669	0.97159
28.8	0.99997	1.00182	0.996844	0.997538	0.9899	0.99459	0.986493	0.983516	0.98668	0.98667		28.8	0.99932	1.00012	1.00049	0.999087	0.995788	0.994519	0.98713	0.98145	0.96997	0.97183		28.8	1.0015	0.9977	0.9985	0.99829	0.9964	0.99821	0.997	0.9983	0.98806	0.98869		28.8	0.99843	1.00242	0.9997	1.0012	0.99834	0.99751	0.98982	0.98857	0.96626	0.97124
29.2	0.99966	1.00172	0.996929	0.997613	0.98993	0.99452	0.986297	0.983223	0.98653	0.98632		29.2	0.99927	1.00017	1.0006	0.99889	0.995665	0.994482	0.98677	0.98128	0.96935	0.97121		29.2	1.00139	0.99843	0.99801	0.99868	0.9965	0.99819	0.99657	0.99805	0.98772	0.98873		29.2	0.99823	1.00248	0.99966	1.00147	0.99792	0.9976	0.98971	0.98905	0.96575	0.97092
29.6	0.99922	1.00167	0.996991	0.997689	0.98996	0.99438	0.986141	0.982986	0.98642	0.98601		29.6	0.99922	1.00017	1.00076	0.998706	0.995506	0.994437	0.9862	0.98079	0.96876	0.97078		29.6	1.00068	0.99905	0.99787	0.99895	0.99661	0.99832	0.99651	0.99777	0.98709	0.98876		29.6	0.99837	1.00229	0.99972	1.0015	0.99746	0.99773	0.98932	0.98913	0.96529	0.9705
30	0.99888	1.00165	0.997078	0.997791	0.98995	0.9942	0.985977	0.982824	0.98619	0.9858		30	0.99919	1.00015	1.00083	0.998638	0.995307	0.99441	0.98533	0.98014	0.96807	0.97048		30	1.00025	0.99948	0.99791	0.9992	0.99679	0.99817	0.99663	0.99762	0.98657	0.98887		30	0.99864	1.00236	0.99969	1.00141	0.99724	0.99801	0.98881	0.98903	0.965	0.97015
30.4	0.99876	1.00154	0.997093	0.997884	0.98993	0.994	0.985785	0.982723	0.98592	0.98571		30.4	0.99921	1.00006	1.00084	0.998711	0.995161	0.994398	0.98434	0.97965	0.96738	0.97019		30.4	0.99959	0.99945	0.99828	0.99961	0.99702	0.99804	0.99654	0.99755	0.98613	0.98886		30.4	0.999	1.00261	0.99977	1.00135	0.99719	0.99827	0.98865	0.98864	0.9646	0.96966
30.8	0.99883	1.00137	0.997066	0.997996	0.98988	0.99401	0.985539	0.982622	0.98564	0.98552		30.8	0.99919	0.99991	1.00087	0.998757	0.995051	0.994356	0.98348	0.97906	0.9667	0.97001		30.8	0.99883	0.99937	0.99857	0.99978	0.99706	0.99799	0.99659	0.99745	0.98587	0.98876		30.8	0.99954	1.00284	0.99988	1.00116	0.9973	0.99851	0.98833	0.98831	0.96401	0.96933
31.2	0.99906	1.00135	0.996942	0.998045	0.98981	0.99398	0.985274	0.982457	0.98521	0.98529		31.2	0.99917	0.99972	1.00102	0.99896	0.995005	0.994262	0.98281	0.97855	0.96605	0.96989		31.2	0.99824	0.99915	0.99908	0.99996	0.99714	0.99806	0.99703	0.99736	0.98565	0.98866		31.2	0.99996	1.00305	0.99983	1.00101	0.99763	0.99848	0.9878	0.98796	0.96372	0.96921
31.6	0.99936	1.00137	0.996763	0.9981	0.98975	0.99402	0.985019	0.982256	0.98467	0.98508		31.6	0.99911	0.99958	1.00103	0.999132	0.994984	0.994165	0.98232	0.97825	0.96532	0.9697		31.6	0.99802	0.99915	0.99942	1.00013	0.9971	0.99816	0.99705	0.99748	0.98561	0.98851		31.6	1.00036	1.00318	0.99935	1.00083	0.99793	0.99829	0.98759	0.98777	0.96353	0.96896
32	0.9994	1.0013	0.996591	0.998144	0.9897	0.99413	0.984844	0.981993	0.98428	0.98479		32	0.99902	0.9995	1.00101	0.999283	0.99499	0.994083	0.98229	0.97814	0.96492	0.96935		32	0.99787	0.99889	0.99959	1.00013	0.99691	0.99838	0.99701	0.99732	0.98543	0.98825		32	1.00033	1.00288	0.99901	1.0005	0.99815	0.99801	0.98755	0.98762	0.96329	0.9686
32.4	0.99934	1.00134	0.996481	0.998213	0.98963	0.99425	0.984689	0.981694	0.98386	0.98442		32.4	0.99885	0.99942	1.00091	0.999342	0.994948	0.993997	0.98265	0.97779	0.96477	0.96898		32.4	0.99802	0.99931	0.99966	1	0.9967	0.99845	0.99721	0.99725	0.98535	0.9881		32.4	1.00021	1.0023	0.99866	1.00021	0.99821	0.99769	0.98739	0.98755	0.96285	0.968319
32.8	0.99897	1.00148	0.996427	0.998276	0.98957	0.99425	0.984544	0.981361	0.98342	0.98419		32.8	0.99871	0.99947	1.00067	0.999356	0.994899	0.993918	0.98288	0.97755	0.96474	0.96864		32.8	0.99846	0.99957	0.99973	0.99989	0.99651	0.99832	0.99718	0.99755	0.98528	0.98804		32.8	0.99997	1.00169	0.99814	1.00038	0.99818	0.99767	0.98733	0.98753	0.9626	0.96787
33.2	0.99882	1.0015	0.996464	0.998351	0.98953	0.9944	0.984465	0.981071	0.9831	0.98398		33.2	0.9986	0.99954	1.0003	0.999141	0.994784	0.993891	0.98289	0.97738	0.96504	0.96813		33.2	0.99906	0.99991	0.99975	0.99965	0.99616	0.99819	0.99702	0.99781	0.98514	0.98799		33.2	0.99975	1.00116	0.99775	1.00063	0.99811	0.99756	0.98752	0.98739	0.96209	0.96719
33.6	0.99853	1.00137	0.996553	0.998431	0.98951	0.99453	0.984385	0.980774	0.98288	0.98378		33.6	0.99856	0.99975	1.00002	0.998918	0.994687	0.993903	0.98303	0.97728	0.9653	0.96781		33.6	0.99977	1.0001	0.99973	0.999449	0.99622	0.99803	0.9971	0.99803	0.98503	0.98799		33.6	0.99932	1.00055	0.99796	1.00112	0.99797	0.99787	0.98743	0.98714	0.96141	0.96668
34	0.99857	1.00133	0.996623	0.99849	0.98948	0.99458	0.984256	0.980538	0.98256	0.9837		34	0.99858	0.99995	0.99983	0.998688	0.994601	0.993916	0.98285	0.97713	0.96527	0.96765		34	1.00042	1.00068	0.99962	0.99936	0.9964	0.99769	0.99713	0.99859	0.98485	0.98814		34	0.99924	1.00025	0.99818	1.00188	0.99759	0.99827	0.98707	0.98704	0.96074	0.96631
34.4	0.99851	1.00121	0.996664	0.998497	0.98951	0.99455	0.984148	0.980318	0.98235	0.98361		34.4	0.99866	1.00028	0.99973	0.998495	0.994562	0.993969	0.98249	0.97729	0.96501	0.96728		34.4	1.00102	1.00094	0.99941	0.99954	0.99639	0.99745	0.99701	0.99898	0.98449	0.98813		34.4	0.99924	1.00011	0.99833	1.00239	0.99732	0.99871	0.98651	0.98695	0.96026	0.96593
34.8	0.99884	1.00111	0.996695	0.998472	0.98957	0.9945	0.984034	0.980114	0.98219	0.98346		34.8	0.99877	1.00049	0.99976	0.99841	0.994547	0.994034	0.98208	0.97723	0.96461	0.96665		34.8	1.00146	1.0011	0.99919	0.99968	0.99666	0.99747	0.99706	0.99905	0.98412	0.9879		34.8	0.99916	1.00011	0.99848	1.00241	0.99715	0.99892	0.98615	0.98667	0.95963	0.96555
35.2	0.99891	1.00105	0.996692	0.998474	0.98958	0.99428	0.983919	0.97991	0.98206	0.98331		35.2	0.99889	1.00071	0.99988	0.998508	0.994569	0.994089	0.98175	0.97724	0.96382	0.96622		35.2	1.00172	1.00084	0.99894	0.99988	0.99718	0.99742	0.99693	0.99901	0.98371	0.98766		35.2	0.99902	1.00034	0.99857	1.00217	0.99699	0.99918	0.98571	0.98648	0.95916	0.96538
35.6	0.9991	1.00109	0.996733	0.998452	0.98959	0.99396	0.98377	0.979702	0.982	0.98316		35.6	0.99898	1.00073	1.00001	0.998672	0.994549	0.994137	0.98134	0.97717	0.96312	0.96551		35.6	1.00151	1.00078	0.99857	0.99994	0.99719	0.99723	0.99663	0.99894	0.98303	0.98744		35.6	0.99889	1.00076	0.9984	1.00187	0.99715	0.99899	0.98556	0.98621	0.95879	0.96518
36	0.99924	1.00122	0.996778	0.998423	0.98959	0.99366	0.983649	0.979422	0.98206	0.98291		36	0.99903	1.00067	1.00011	0.998826	0.994458	0.994145	0.98123	0.97699	0.96274	0.96464		36	1.00129	1	0.99819	0.99998	0.99716	0.99723	0.99651	0.99863	0.98264	0.98715		36	0.9989	1.0012	0.99806	1.00147	0.99766	0.99875	0.98554	0.98564	0.95835	0.96477
36.4	0.99955	1.00141	0.996832	0.998395	0.98958	0.99338	0.983496	0.979145	0.98195	0.98282		36.4	0.99905	1.00053	1.00012	0.998955	0.994315	0.994099	0.98085	0.97655	0.96247	0.96405		36.4	1.00119	0.99897	0.99799	0.99976	0.99739	0.99734	0.99631	0.99844	0.98252	0.98697		36.4	0.99883	1.00142	0.99797	1.00124	0.99819	0.99836	0.98586	0.98505	0.95792	0.96429
36.8	0.99989	1.00158	0.996893	0.998389	0.9895	0.99308	0.983378	0.97889	0.98171	0.98278		36.8	0.99905	1.00042	1.00017	0.99903	0.994117	0.994034	0.98069	0.97636	0.96236	0.9637		36.8	1.00085	0.99824	0.99778	0.99975	0.99741	0.9973	0.99602	0.99827	0.98256	0.98704		36.8	0.9989	1.00145	0.99813	1.00119	0.99861	0.998	0.98584	0.98463	0.95766	0.96393
37.2	1.00032	1.00181	0.996959	0.998308	0.98949	0.99287	0.9832	0.978647	0.98143	0.98273		37.2	0.99903	1.00025	1.00025	0.99901	0.99388	0.993949	0.98042	0.97603	0.96244	0.96327		37.2	1.00042	0.99787	0.99757	0.99992	0.99727	0.99719	0.99585	0.99811	0.9826	0.98712		37.2	0.99876	1.00108	0.99829	1.0013	0.99883	0.99773	0.98577	0.98416	0.95744	0.96332
37.6	1.00069	1.00205	0.996978	0.998219	0.98945	0.99282	0.983037	0.978439	0.98103	0.98263		37.6	0.99901	1.00012	1.00019	0.998939	0.993624	0.993813	0.98007	0.97583	0.96245	0.9632		37.6	1.00081	0.99732	0.99747	1.00029	0.99734	0.99722	0.99595	0.99786	0.98289	0.98718		37.6	0.99888	1.00091	0.99855	1.00137	0.99873	0.99764	0.98553	0.98386	0.95721	0.96269
38	1.00086	1.00202	0.996999	0.99811	0.98941	0.99277	0.98285	0.978291	0.9806	0.98244		38	0.99902	0.99994	1.00016	0.998829	0.993447	0.993723	0.97967	0.97564	0.96203	0.96323		38	1.00113	0.99727	0.99754	1.00068	0.99744	0.99724	0.99584	0.99787	0.98293	0.98724		38	0.99872	1.00062	0.99912	1.00161	0.99835	0.99744	0.98534	0.98374	0.95709	0.96221
38.4	1.00093	1.00184	0.99697	0.998006	0.98939	0.99278	0.982675	0.978183	0.98033	0.98206		38.4	0.99905	0.99982	1.00022	0.998736	0.993307	0.993655	0.97974	0.97545	0.96163	0.96321		38.4	1.0009	0.99754	0.99747	1.00102	0.99733	0.9971	0.99592	0.99771	0.98274	0.9872		38.4	0.99868	1.00048	0.99931	1.00181	0.99787	0.99741	0.98475	0.98354	0.95698	0.96174
38.8	1.00083	1.00163	0.996899	0.997879	0.98946	0.9928	0.982472	0.978022	0.9802	0.9816		38.8	0.99908	0.99971	1.0002	0.998672	0.993219	0.993608	0.97974	0.97515	0.96114	0.96312		38.8	1.00128	0.9975	0.99742	1.00092	0.99733	0.99708	0.99605	0.99752	0.98225	0.98698		38.8	0.99848	1.00045	0.99931	1.00199	0.99734	0.99733	0.98459	0.98323	0.95663	0.96118
39.2	1.00069	1.00134	0.99681	0.99781	0.98948	0.99277	0.982335	0.977813	0.98016	0.98118		39.2	0.99915	0.99963	1.00009	0.998645	0.993175	0.99359	0.98006	0.97486	0.96056	0.96297		39.2	1.00202	0.99735	0.99741	1.00058	0.9972	0.99723	0.99619	0.9975	0.98178	0.98681		39.2	0.9989	1.00061	0.99911	1.00227	0.99718	0.99732	0.98438	0.98291	0.95608	0.96065
39.6	1.00056	1.00098	0.996738	0.997747	0.98953	0.99273	0.98216	0.977593	0.98018	0.98081		39.6	0.99923	0.99947	1.00011	0.998631	0.993186	0.993619	0.98063	0.97423	0.96032	0.96254		39.6	1.00184	0.99726	0.99759	1.00013	0.9971	0.9974	0.99601	0.99769	0.98118	0.98655		39.6	0.99901	1.00035	0.99868	1.00266	0.99732	0.99736	0.98415	0.98266	0.95538	0.9601
40	1.00062	1.00079	0.996663	0.997702	0.98954	0.99269	0.981913	0.97736	0.98006	0.98057		40	0.99926	0.99948	1.00006	0.998637	0.993191	0.993621	0.98082	0.9737	0.9603	0.96219		40	1.00161	0.99763	0.99776	0.99955	0.99707	0.99762	0.99593	0.99774	0.98074	0.9862		40	0.99918	1	0.99789	1.00278	0.99753	0.99747	0.98414	0.98265	0.95457	0.95966
40.4	1.00059	1.00072	0.996653	0.997676	0.9895	0.9927	0.981657	0.977097	0.97994	0.98049		40.4	0.99931	0.99933	1.00002	0.998612	0.993201	0.99361	0.98049	0.97332	0.96005	0.96174		40.4	1.00179	0.99771	0.99783	0.9991	0.99718	0.99798	0.99579	0.99804	0.98027	0.98591		40.4	0.99912	0.99969	0.9975	1.00298	0.99767	0.99744	0.98441	0.98278	0.95373	0.95939
40.8	1.00041	1.00074	0.996677	0.997659	0.98939	0.99274	0.981432	0.976892	0.97989	0.98046		40.8	0.99936	0.99914	0.99997	0.998531	0.993197	0.993559	0.9799	0.97283	0.95975	0.96147		40.8	1.00158	0.99805	0.99797	0.999	0.99703	0.99827	0.99551	0.99846	0.98008	0.98566		40.8	0.9994	0.99954	0.99725	1.00323	0.99787	0.99764	0.98436	0.98291	0.95308	0.95916
41.2	1.00014	1.00077	0.996739	0.997553	0.98929	0.99282	0.981168	0.976722	0.97969	0.98035		41.2	0.9994	0.99883	0.99995	0.998486	0.993176	0.993459	0.97897	0.97245	0.95965	0.96133		41.2	1.00104	0.9985	0.99816	0.99895	0.99719	0.99844	0.99516	0.99868	0.98002	0.98515		41.2	0.99922	0.99936	0.99742	1.00315	0.9978	0.99778	0.98431	0.98307	0.95261	0.95903
41.6	0.99987	1.00082	0.996795	0.997446	0.98914	0.99273	0.980925	0.97658	0.97948	0.98017		41.6	0.99943	0.99863	0.99987	0.998447	0.993198	0.993323	0.97767	0.97236	0.95912	0.96108		41.6	1.00131	0.99873	0.9981	0.99895	0.9972	0.99856	0.99514	0.99864	0.98003	0.9847		41.6	0.9994	0.99949	0.99778	1.00285	0.99752	0.99793	0.98439	0.98318	0.9523	0.9589
42	0.99971	1.00088	0.996846	0.997372	0.98903	0.99269	0.980803	0.976434	0.97942	0.97994		42	0.99949	0.99836	0.9999	0.998474	0.99323	0.993209	0.97671	0.9723	0.95857	0.96054		42	1.00158	0.99846	0.99799	0.99906	0.99702	0.99851	0.99508	0.99856	0.97987	0.98439		42	0.9994	0.99974	0.99836	1.00251	0.99729	0.99819	0.9841	0.98295	0.95201	0.95866
42.4	0.99964	1.00092	0.996897	0.997258	0.98897	0.99252	0.980686	0.976259	0.9793	0.9795		42.4	0.99957	0.99814	0.99986	0.998532	0.993273	0.993101	0.97615	0.97217	0.95832	0.95999		42.4	1.0015	0.9988	0.99829	0.99909	0.99669	0.99828	0.99494	0.99833	0.97987	0.98413		42.4	0.99957	1.00018	0.99862	1.00204	0.99716	0.99861	0.98386	0.98261	0.95179	0.95816
42.8	0.99977	1.00084	0.996963	0.997124	0.9889	0.99238	0.980509	0.976073	0.97897	0.97894		42.8	0.99964	0.998	0.99988	0.998622	0.993337	0.993011	0.97607	0.97214	0.95815	0.95926		42.8	1.00132	0.99885	0.99841	0.99906	0.99651	0.99796	0.99518	0.99807	0.97976	0.9839		42.8	0.99962	1.00027	0.99887	1.00136	0.99712	0.99889	0.98369	0.98248	0.95145	0.95758
43.2	1.00007	1.00071	0.996995	0.997071	0.9888	0.99228	0.980335	0.975902	0.97876	0.97843		43.2	0.9997	0.99806	0.99985	0.998726	0.993416	0.99297	0.97633	0.97201	0.95772	0.95841		43.2	1.0014	0.99908	0.99846	0.9991	0.99618	0.99768	0.99545	0.99795	0.97959	0.98402		43.2	0.99954	1.00039	0.99903	1.00098	0.99694	0.99903	0.98379	0.98245	0.95095	0.9569
43.6	1.00035	1.00062	0.997013	0.997032	0.98875	0.99232	0.980174	0.975659	0.97855	0.97798		43.6	0.99974	0.99815	0.99983	0.998815	0.993418	0.992946	0.97672	0.97177	0.95729	0.9577		43.6	1.00117	0.9996	0.99841	0.99915	0.99604	0.99722	0.99533	0.99798	0.97939	0.98406		43.6	0.99918	1.00045	0.99927	1.0007	0.99666	0.99901	0.98368	0.98251	0.95032	0.95624
44	1.00017	1.00062	0.997048	0.996984	0.98871	0.9923	0.97993	0.975441	0.97833	0.97754		44	0.99977	0.99823	0.99962	0.998879	0.993389	0.992891	0.97699	0.97139	0.95698	0.95717		44	1.00101	1.0002	0.99826	0.99915	0.99609	0.99687	0.99538	0.99796	0.97922	0.98394		44	0.99915	1.00056	0.99938	1.00068	0.99642	0.9988	0.98355	0.98271	0.94983	0.95547
44.4	1.00001	1.00061	0.99705	0.996956	0.98861	0.99234	0.979703	0.975262	0.9781	0.97737		44.4	0.99977	0.99841	0.99954	0.998968	0.993327	0.992799	0.97704	0.97091	0.95667	0.95676		44.4	1.00165	1.00025	0.99782	0.99934	0.99623	0.99662	0.99536	0.99786	0.97903	0.98377		44.4	0.99878	1.00053	0.99953	1.0009	0.99625	0.99842	0.98319	0.98291	0.94926	0.95491
44.8	0.99984	1.00064	0.997065	0.996963	0.98856	0.99229	0.979497	0.975079	0.97796	0.97731		44.8	0.99974	0.9985	0.99939	0.999075	0.993249	0.992726	0.97679	0.9704	0.95634	0.95644		44.8	1.00223	1.00099	0.99775	0.9996	0.99637	0.99637	0.9949	0.9977	0.97896	0.98368		44.8	0.99823	1.00088	0.99954	1.00152	0.99609	0.99793	0.98276	0.98296	0.9488	0.95447
45.2	0.99946	1.00083	0.997058	0.996951	0.98857	0.99215	0.979267	0.974851	0.97773	0.97729		45.2	0.99967	0.9985	0.99935	0.999082	0.993177	0.992617	0.9763	0.96994	0.95636	0.95615		45.2	1.00266	1.00113	0.99776	0.99989	0.99639	0.99611	0.99453	0.99753	0.97873	0.98357		45.2	0.99814	1.00114	0.99933	1.00218	0.9961	0.99754	0.98208	0.98283	0.94839	0.95406
45.6	0.99899	1.00103	0.997064	0.996924	0.9886	0.99209	0.979029	0.974655	0.97749	0.97729		45.6	0.99965	0.99848	0.99939	0.999081	0.993149	0.992464	0.97606	0.96953	0.9564	0.955969		45.6	1.00281	1.00145	0.99802	1.00011	0.99629	0.9961	0.99454	0.99744	0.97862	0.98367		45.6	0.99789	1.00128	0.99879	1.00261	0.99634	0.99724	0.98152	0.98244	0.94798	0.95379
46	0.99922	1.00106	0.997045	0.996888	0.98859	0.99216	0.978799	0.97441	0.97714	0.97731		46	0.99963	0.99848	0.99955	0.99901	0.993136	0.992287	0.97602	0.96925	0.95617	0.9558		46	1.00278	1.00164	0.99834	1.00036	0.99591	0.99615	0.99441	0.9973	0.97864	0.984		46	0.99756	1.00138	0.99843	1.00291	0.99638	0.99701	0.98117	0.98193	0.94727	0.95372
46.4	0.99943	1.00114	0.997031	0.996923	0.98865	0.99225	0.978536	0.974133	0.97678	0.9772		46.4	0.99963	0.99851	0.99964	0.998892	0.99314	0.992158	0.97621	0.96899	0.95559	0.95559		46.4	1.00198	1.00162	0.9986	1.00048	0.99565	0.99615	0.99461	0.99728	0.97871	0.98434		46.4	0.9977	1.0014	0.99823	1.0032	0.99629	0.99687	0.98092	0.98147	0.94664	0.95362
46.8	0.99951	1.00126	0.996977	0.996982	0.98873	0.99242	0.97829	0.973825	0.97637	0.97708		46.8	0.99965	0.99861	0.99971	0.998742	0.99316	0.992016	0.9764	0.96884	0.95483	0.95527		46.8	1.00131	1.00087	0.99856	1.00036	0.99543	0.99638	0.99518	0.99731	0.97853	0.98453		46.8	0.99796	1.00116	0.99793	1.00296	0.99621	0.99669	0.98072	0.98096	0.94588	0.95353
47.2	0.99977	1.00121	0.996974	0.997101	0.98874	0.99268	0.978087	0.973546	0.97603	0.97703		47.2	0.99971	0.99873	0.99972	0.998638	0.993146	0.991871	0.97662	0.96866	0.95355	0.95505		47.2	1.00056	1.0006	0.99842	0.99998	0.99539	0.99664	0.99589	0.99729	0.97852	0.98454		47.2	0.99796	1.00127	0.99761	1.00246	0.99622	0.99656	0.98042	0.98058	0.9454	0.95354
47.6	1.00026	1.00105	0.996955	0.997236	0.9887	0.99281	0.977894	0.973296	0.9757	0.97698		47.6	0.99974	0.99879	0.99967	0.998566	0.993104	0.991772	0.97645	0.96838	0.95231	0.95466		47.6	1.00013	1.00006	0.99816	0.99959	0.99539	0.99691	0.9963	0.99724	0.9785	0.98434		47.6	0.99843	1.00168	0.99779	1.00246	0.99596	0.99667	0.98032	0.9805	0.94502	0.95326
48	1.00014	1.00081	0.996977	0.997359	0.9887	0.99277	0.977716	0.97306	0.97542	0.97693		48	0.99977	0.99892	0.99957	0.998599	0.993061	0.991719	0.97607	0.96803	0.95137	0.95419		48	1.00007	0.99934	0.99794	0.99921	0.99573	0.9971	0.99684	0.99731	0.97847	0.98403		48	0.99882	1.00202	0.99797	1.00234	0.99608	0.99677	0.98011	0.98055	0.94488	0.95287
48.4	1.00001	1.00044	0.997045	0.997417	0.98869	0.99269	0.977562	0.972835	0.97526	0.97693		48.4	0.99978	0.99889	0.99949	0.99866	0.993009	0.991654	0.97548	0.96786	0.9507	0.9537		48.4	1.00002	0.99917	0.99783	0.99892	0.995959	0.99745	0.99723	0.99738	0.97829	0.98378		48.4	0.99898	1.00227	0.99806	1.00196	0.9963	0.9969	0.98001	0.98069	0.94467	0.95233
48.8	1.00008	1.00005	0.997109	0.997465	0.98862	0.99263	0.977402	0.972617	0.97524	0.97688		48.8	0.99977	0.99886	0.99945	0.998719	0.992925	0.991598	0.97486	0.96756	0.95041	0.95327		48.8	1.00025	0.99904	0.99778	0.99886	0.9962	0.99759	0.99739	0.99747	0.97831	0.98351		48.8	0.99933	1.00259	0.99879	1.00199	0.9963	0.99721	0.97982	0.98104	0.94457	0.95174
49.2	1.00037	0.99979	0.997174	0.997444	0.98856	0.99256	0.977225	0.972336	0.97519	0.97666		49.2	0.99975	0.99879	0.99938	0.998777	0.992863	0.991587	0.97417	0.96721	0.95035	0.95254		49.2	1.00071	0.99871	0.99781	0.99919	0.99624	0.99751	0.99734	0.99742	0.97832	0.98333		49.2	0.99969	1.0025	0.99991	1.00214	0.99622	0.9976	0.98008	0.98114	0.94412	0.95101
49.6	1.00059	0.99966	0.997281	0.997407	0.9885	0.99253	0.977042	0.972028	0.97501	0.97642		49.6	0.99972	0.99876	0.99934	0.998813	0.992795	0.991569	0.97384	0.96704	0.95062	0.95196		49.6	1.00123	0.99829	0.99781	0.999459	0.99622	0.99737	0.99746	0.99715	0.97812	0.98305		49.6	0.99981	1.00219	1.00058	1.00189	0.99647	0.99763	0.98004	0.98102	0.94366	0.95049
50	1.00082	0.99976	0.997368	0.997382	0.98844	0.99255	0.976872	0.971753	0.97481	0.97615		50	0.99969	0.99865	0.99924	0.998813	0.992682	0.991542	0.97362	0.96686	0.9508	0.95146		50	1.00154	0.99867	0.99774	0.99967	0.995988	0.99712	0.9974	0.99702	0.9776	0.98269		50	0.99995	1.00201	1.00079	1.00163	0.99637	0.9977	0.98014	0.98086	0.94319	0.95004
50.4	1.00093	1.00003	0.997426	0.997368	0.98838	0.9926	0.976706	0.971465	0.97452	0.97577		50.4	0.99965	0.99868	0.99913	0.998783	0.992572	0.991513	0.9735	0.9664	0.95094	0.95099		50.4	1.00208	0.99884	0.99769	0.99972	0.99583	0.99675	0.99723	0.99671	0.97717	0.98211		50.4	1.00024	1.00204	1.00081	1.00142	0.9963	0.99776	0.98004	0.98055	0.94274	0.94983
50.8	1.00087	1.00028	0.997504	0.997313	0.98832	0.99256	0.976551	0.971203	0.97411	0.97542		50.8	0.99964	0.99868	0.99907	0.998803	0.992463	0.991455	0.97343	0.96603	0.95087	0.95048		50.8	1.00238	0.99936	0.99769	0.99954	0.99553	0.99643	0.99708	0.9964	0.97681	0.98173		50.8	1.00024	1.00199	0.99992	1.00108	0.99651	0.99779	0.98026	0.97999	0.94235	0.94959
51.2	1.00042	1.00043	0.997539	0.997327	0.98829	0.99244	0.976437	0.971027	0.97375	0.97514		51.2	0.99964	0.9987	0.99903	0.998821	0.992328	0.991353	0.97348	0.96573	0.95086	0.95026		51.2	1.00252	0.99984	0.99766	0.99922	0.9954	0.99641	0.99684	0.99634	0.97646	0.98131		51.2	1.00004	1.00211	0.99857	1.0009	0.99673	0.99753	0.98011	0.9796	0.9421	0.9495
51.6	0.99976	1.00047	0.997523	0.997363	0.9883	0.99229	0.97636	0.970826	0.97357	0.97493		51.6	0.99964	0.99873	0.99888	0.998833	0.992216	0.991264	0.97332	0.96532	0.95054	0.95001		51.6	1.00244	1.00051	0.9976	0.99919	0.99539	0.99633	0.99655	0.99647	0.97624	0.98124		51.6	0.99969	1.00217	0.99755	1.00083	0.99669	0.99733	0.98	0.97918	0.94174	0.94942
52	0.99944	1.00039	0.997497	0.997436	0.98824	0.9921	0.976292	0.970564	0.9735	0.97475		52	0.99965	0.99874	0.99895	0.998758	0.992173	0.991188	0.97306	0.96509	0.95016	0.94974		52	1.00207	1.00044	0.99772	0.99916	0.99544	0.9964	0.99652	0.99645	0.97643	0.98123		52	0.99933	1.00207	0.99719	1.0012	0.9967	0.99705	0.97969	0.97863	0.94129	0.94917
52.4	0.99922	1.0003	0.99745	0.997542	0.98814	0.99189	0.976226	0.970338	0.9735	0.97462		52.4	0.99969	0.99865	0.99896	0.998737	0.992115	0.991129	0.97253	0.96505	0.94963	0.9496		52.4	1.0017	1.00024	0.99783	0.99923	0.99535	0.99655	0.99644	0.99674	0.97655	0.98149		52.4	0.99882	1.00184	0.99726	1.00167	0.99656	0.99674	0.97936	0.97809	0.94089	0.94877
52.8	0.999	1.00022	0.997392	0.997694	0.98806	0.99163	0.976138	0.970072	0.97359	0.97453		52.8	0.99964	0.9986	0.99892	0.998628	0.992044	0.991098	0.97203	0.96508	0.9489	0.94947		52.8	1.00103	0.99977	0.9979	0.99951	0.99548	0.99676	0.99619	0.99697	0.97646	0.98151		52.8	0.99815	1.00158	0.99811	1.00192	0.99622	0.99627	0.97872	0.97764	0.94021	0.94831
53.2	0.9989	1.00022	0.997362	0.997785	0.98797	0.9914	0.976	0.969777	0.97362	0.97441		53.2	0.99959	0.99863	0.99895	0.99855	0.991975	0.991099	0.97136	0.96515	0.948	0.94926		53.2	1.00046	0.9995	0.99776	0.99965	0.99548	0.99689	0.99609	0.99704	0.97614	0.98147		53.2	0.99789	1.00116	0.99898	1.00201	0.99586	0.99593	0.97803	0.97727	0.93934	0.94771
53.6	0.999	1.00029	0.997358	0.997895	0.98788	0.99117	0.975816	0.969542	0.97357	0.97421		53.6	0.99948	0.99854	0.99911	0.998505	0.991883	0.991111	0.97077	0.96521	0.94719	0.94909		53.6	0.99973	0.9991	0.99784	0.99943	0.99548	0.99709	0.99595	0.99702	0.9757	0.98119		53.6	0.99802	1.00076	0.99934	1.00214	0.9957	0.99571	0.9773	0.97711	0.9386	0.94694
54	0.99901	1.00036	0.997322	0.997951	0.98782	0.991	0.975598	0.969334	0.97337	0.97402		54	0.99933	0.9986	0.99909	0.998571	0.991757	0.991135	0.97035	0.96524	0.94646	0.94896		54	0.99982	0.99909	0.99773	0.99934	0.99549	0.99736	0.99542	0.99696	0.97502	0.98089		54	0.99812	1.00043	0.99946	1.00188	0.9956	0.99546	0.97662	0.97711	0.93792	0.94638
54.4	0.99917	1.00022	0.997283	0.997952	0.98777	0.99094	0.975354	0.969114	0.97304	0.97394		54.4	0.99913	0.99873	0.99928	0.998608	0.991624	0.991165	0.97035	0.9653	0.94589	0.94863		54.4	0.99998	0.99928	0.99736	0.99915	0.99557	0.99766	0.99505	0.99673	0.97437	0.98041		54.4	0.99822	1.00012	0.99921	1.00156	0.99574	0.99537	0.97627	0.9772	0.93716	0.94583
54.8	0.99945	1.00004	0.997218	0.997905	0.98773	0.99095	0.97515	0.968935	0.97263	0.97382		54.8	0.99894	0.9988	0.99952	0.998708	0.991548	0.991208	0.97052	0.96542	0.94574	0.94839		54.8	1.00038	0.99964	0.99681	0.99898	0.99538	0.99788	0.99488	0.99649	0.97378	0.9801		54.8	0.99856	1.00002	0.99826	1.00159	0.99585	0.99551	0.97592	0.97744	0.93655	0.94536
55.2	0.99981	0.99981	0.997091	0.997864	0.98766	0.99098	0.97493	0.96875	0.97223	0.97369		55.2	0.99869	0.99875	0.99975	0.998764	0.991501	0.991262	0.97083	0.96528	0.94581	0.94815		55.2	1.00038	0.99975	0.99665	0.99873	0.99531	0.99801	0.99471	0.9963	0.97349	0.97998		55.2	0.99867	1.00052	0.9977	1.00158	0.99598	0.99575	0.97595	0.97765	0.93625	0.94498
55.6	0.99984	0.99967	0.996939	0.997786	0.98759	0.99106	0.97471	0.968512	0.97191	0.97353		55.6	0.99848	0.99886	0.99989	0.998825	0.99148	0.991308	0.97105	0.96505	0.94576	0.9478		55.6	1.00099	0.99989	0.99637	0.99872	0.99512	0.99809	0.99448	0.99617	0.97337	0.97999		55.6	0.99842	1.00116	0.9976	1.00175	0.99587	0.99601	0.97648	0.97772	0.93588	0.94465
56	0.99977	0.99956	0.996821	0.99774	0.98754	0.99109	0.974529	0.968293	0.97167	0.97331		56	0.99836	0.99887	1.00006	0.998846	0.991476	0.99133	0.97103	0.9647	0.94546	0.94735		56	1.00043	0.99994	0.99611	0.99836	0.99503	0.99801	0.99471	0.99616	0.97342	0.98008		56	0.99844	1.00183	0.99724	1.00201	0.99571	0.99658	0.97722	0.9777	0.93551	0.94422
56.4	0.99938	0.99971	0.996686	0.997716	0.98751	0.99097	0.974348	0.968042	0.9716	0.97293		56.4	0.99832	0.99883	1.00004	0.998873	0.991511	0.991334	0.97076	0.96411	0.94499	0.94682		56.4	0.99932	1.00004	0.99616	0.99803	0.995	0.99769	0.99487	0.99626	0.97334	0.98024		56.4	0.99846	1.00244	0.99698	1.00223	0.9954	0.99669	0.97775	0.97776	0.93514	0.94388
56.8	0.99901	1.00002	0.996549	0.997708	0.98749	0.99087	0.97413	0.967769	0.97158	0.97248		56.8	0.99829	0.99882	0.99984	0.998897	0.991519	0.991306	0.97019	0.96335	0.94444	0.94623		56.8	0.99862	1.00018	0.99628	0.99748	0.99522	0.99738	0.9951	0.99647	0.97329	0.98043		56.8	0.99853	1.00289	0.99708	1.00215	0.99526	0.99674	0.97851	0.97783	0.93473	0.94348
57.2	0.99861	1.00044	0.996511	0.997722	0.98752	0.99082	0.973983	0.967474	0.97162	0.97209		57.2	0.99835	0.99899	0.99956	0.99903	0.991525	0.991245	0.96961	0.96297	0.94372	0.94551		57.2	0.99844	1.00046	0.99623	0.9971	0.99544	0.99713	0.99524	0.99675	0.97307	0.98043		57.2	0.99864	1.00263	0.99715	1.00202	0.99498	0.99668	0.97903	0.97782	0.93419	0.94301
57.6	0.99878	1.00054	0.996517	0.997729	0.98757	0.99073	0.973845	0.967176	0.97158	0.97175		57.6	0.99846	0.99901	0.99928	0.999084	0.991513	0.991148	0.96917	0.96271	0.94313	0.94474		57.6	0.998	1.00087	0.99642	0.99689	0.99575	0.99683	0.9954	0.99699	0.97275	0.98035		57.6	0.99884	1.00228	0.99718	1.00154	0.99495	0.99654	0.97891	0.9778	0.93374	0.94259
58	0.99901	1.00061	0.996495	0.997715	0.98761	0.99066	0.973679	0.966839	0.97154	0.9714		58	0.99851	0.999	0.999	0.99915	0.991488	0.991056	0.96894	0.96253	0.94297	0.94413		58	0.99844	1.00138	0.99651	0.99701	0.99577	0.99661	0.99522	0.99706	0.97224	0.98023		58	0.99856	1.0019	0.99737	1.00099	0.99523	0.99615	0.97857	0.97789	0.93326	0.94222
58.4	0.99959	1.00054	0.99652	0.997703	0.98764	0.99067	0.973562	0.966517	0.97138	0.97113		58.4	0.99847	0.99895	0.99871	0.999222	0.991467	0.990975	0.96866	0.96253	0.94313	0.9436		58.4	0.99933	1.00137	0.99671	0.99739	0.99577	0.99666	0.99511	0.99697	0.97192	0.98011		58.4	0.99844	1.00164	0.9978	1.00056	0.99549	0.99621	0.97823	0.97784	0.932889	0.9417
58.8	1.00005	1.00036	0.996616	0.997716	0.98765	0.99061	0.973427	0.966172	0.97131	0.97097		58.8	0.99847	0.99884	0.99862	0.999321	0.991424	0.990914	0.96857	0.96256	0.9431	0.94313		58.8	0.99951	1.00136	0.99711	0.99808	0.99565	0.99684	0.99498	0.9967	0.97157	0.97989		58.8	0.99826	1.00141	0.99807	1.00035	0.99574	0.99635	0.97775	0.97746	0.93253	0.94115
59.2	1.00025	0.99998	0.996654	0.997714	0.98759	0.99051	0.97325	0.965838	0.97109	0.97077		59.2	0.99849	0.9986	0.99859	0.99931	0.991373	0.990872	0.96846	0.96214	0.94322	0.94277		59.2	0.99962	1.00141	0.99755	0.99897	0.99553	0.99705	0.99491	0.99623	0.97153	0.97977		59.2	0.99805	1.00142	0.99816	1.00038	0.9961	0.99652	0.97727	0.97701	0.93209	0.94069
59.6	1.00003	0.99992	0.996612	0.997764	0.98754	0.99043	0.973125	0.965552	0.97088	0.97062		59.6	0.99847	0.99842	0.99858	0.999392	0.991328	0.990865	0.96831	0.96182	0.94324	0.94261		59.6	0.99933	1.00122	0.99743	0.99957	0.99545	0.99746	0.99503	0.99592	0.97151	0.97964		59.6	0.99782	1.00144	0.99819	1.00066	0.99638	0.99671	0.97703	0.97668	0.93149	0.94025
60	0.9997	0.99992	0.996617	0.997831	0.98746	0.99029	0.973027	0.965289	0.97064	0.97055		60	0.99844	0.99825	0.99856	0.999465	0.991288	0.990871	0.96806	0.96121	0.943	0.94229		60	0.99884	1.00084	0.99752	1.00017	0.99531	0.99774	0.99521	0.99577	0.97173	0.97941		60	0.99779	1.00164	0.99833	1.00125	0.99624	0.99689	0.97683	0.97639	0.93074	0.93969
60.4	0.99905	0.99997	0.996633	0.997891	0.98735	0.99011	0.972946	0.965024	0.97037	0.97042		60.4	0.99848	0.9982	0.99863	0.999488	0.991235	0.990863	0.96802	0.96054	0.9424	0.94214		60.4	0.99858	1.00122	0.99734	1.00037	0.99519	0.99779	0.99538	0.99567	0.97199	0.97921		60.4	0.99784	1.00195	0.99817	1.00191	0.99605	0.99687	0.97653	0.97589	0.93	0.9392
60.8	0.99841	1.00001	0.996581	0.997936	0.98726	0.99	0.972879	0.964801	0.9699	0.9702		60.8	0.99851	0.99822	0.99856	0.999435	0.991207	0.990835	0.96793	0.95987	0.9418	0.9419		60.8	0.99864	1.00129	0.99685	1.00018	0.99502	0.99763	0.99547	0.99573	0.97236	0.97912		60.8	0.99795	1.00224	0.99841	1.00262	0.99574	0.99673	0.97642	0.97569	0.92919	0.939
61.2	0.99816	1.00012	0.996523	0.997976	0.98719	0.98988	0.972811	0.964565	0.96962	0.97004		61.2	0.99852	0.99818	0.99851	0.999387	0.991214	0.990787	0.96779	0.95956	0.94117	0.94177		61.2	0.99816	1.00113	0.99624	0.9997	0.99477	0.99738	0.99544	0.99604	0.97243	0.97919		61.2	0.99807	1.00251	0.99862	1.00324	0.99551	0.99665	0.97633	0.97567	0.92843	0.93877
61.6	0.99807	1.0001	0.996564	0.997938	0.9871	0.98975	0.972666	0.96427	0.96937	0.96977		61.6	0.99858	0.99819	0.99839	0.999246	0.99121	0.990691	0.96749	0.95897	0.94062	0.94168		61.6	0.99798	1.00065	0.99597	0.99918	0.99429	0.99695	0.99545	0.99613	0.97254	0.97919		61.6	0.9983	1.00262	0.99889	1.00359	0.99523	0.99659	0.97625	0.97547	0.92774	0.93839
62	0.99822	1.00012	0.996602	0.997856	0.98703	0.9897	0.972458	0.963963	0.9691	0.9695		62	0.99869	0.99816	0.99832	0.999017	0.991192	0.990558	0.96706	0.95865	0.94012	0.94174		62	0.99809	1.00002	0.99559	0.99854	0.99431	0.99664	0.99546	0.99606	0.97251	0.97932		62	0.99862	1.00233	0.99907	1.00358	0.99524	0.99651	0.97623	0.97511	0.92735	0.93814
62.4	0.99848	1.00015	0.99664	0.997749	0.98702	0.98965	0.972137	0.963649	0.96892	0.96927		62.4	0.99879	0.99817	0.99824	0.998782	0.991152	0.990435	0.96652	0.95833	0.93984	0.94167		62.4	0.99797	0.99884	0.99523	0.99824	0.99428	0.99639	0.99532	0.99606	0.97234	0.97936		62.4	0.99851	1.00171	0.99938	1.00322	0.99531	0.99666	0.9764	0.975	0.9268	0.93801
62.8	0.99864	1.00023	0.996748	0.997631	0.98703	0.98958	0.971862	0.963281	0.9689	0.9691		62.8	0.99889	0.99816	0.99822	0.998561	0.99109	0.99035	0.96595	0.95808	0.93953	0.94168		62.8	0.99863	0.99777	0.99521	0.99824	0.99451	0.99631	0.9952	0.99608	0.97205	0.97921		62.8	0.99812	1.00119	0.99936	1.00267	0.99537	0.99659	0.97629	0.97485	0.9265	0.93759
63.2	0.99854	1.00038	0.996906	0.997512	0.98702	0.98951	0.971553	0.962924	0.96875	0.96892		63.2	0.99892	0.99828	0.9981	0.998315	0.990956	0.990274	0.96534	0.95765	0.93917	0.94146		63.2	0.99957	0.99698	0.99538	0.99846	0.9947	0.99631	0.99539	0.99588	0.97171	0.97877		63.2	0.99784	1.00078	0.99943	1.00208	0.99538	0.99645	0.97613	0.97465	0.92624	0.93715
63.6	0.99836	1.00065	0.997018	0.997438	0.98705	0.98942	0.971248	0.96262	0.96856	0.96885		63.6	0.9989	0.99832	0.99807	0.998127	0.990809	0.990265	0.96498	0.95743	0.93872	0.941		63.6	1.0004	0.99695	0.99574	0.99896	0.99507	0.99623	0.99511	0.99574	0.97128	0.97839		63.6	0.99754	1.00064	0.99938	1.00165	0.99553	0.99619	0.9759	0.97459	0.92594	0.93689
64	0.998	1.00086	0.997108	0.997403	0.98709	0.98928	0.971036	0.962317	0.96847	0.96863		64	0.99883	0.99849	0.99811	0.998081	0.99065	0.990288	0.96499	0.95727	0.93825	0.94034		64	1.00083	0.99729	0.99617	0.99956	0.9952	0.99618	0.99485	0.99593	0.97083	0.97794		64	0.99722	1.00084	0.99927	1.00127	0.99533	0.99604	0.9757	0.97458	0.92545	0.93664
64.4	0.99777	1.00091	0.997137	0.997396	0.98707	0.98923	0.970909	0.962016	0.96836	0.9684		64.4	0.99876	0.9985	0.99823	0.998055	0.990463	0.990286	0.96503	0.95712	0.93775	0.93974		64.4	1.00128	0.99783	0.99685	1.00006	0.99532	0.99609	0.9948	0.996	0.97039	0.97752		64.4	0.99717	1.00108	0.99911	1.00134	0.99513	0.99564	0.97536	0.97469	0.92511	0.9362
64.8	0.99758	1.00089	0.997092	0.997433	0.98698	0.98919	0.970751	0.961781	0.96817	0.96814		64.8	0.99867	0.99857	0.99833	0.99801	0.990272	0.990244	0.96519	0.9569	0.93737	0.9391		64.8	1.00075	0.99851	0.99738	1.00058	0.99502	0.99578	0.99484	0.99613	0.97004	0.97715		64.8	0.99746	1.0012	0.99895	1.00131	0.99516	0.99562	0.97509	0.97466	0.92464	0.93589
65.2	0.99742	1.00086	0.996995	0.997479	0.9869	0.98917	0.970693	0.961576	0.96799	0.96784		65.2	0.99868	0.99852	0.9985	0.997977	0.9901	0.990209	0.9656	0.95681	0.93721	0.93858		65.2	1.00015	0.99928	0.99773	1.00084	0.99478	0.99537	0.99447	0.99633	0.96987	0.97693		65.2	0.99763	1.00131	0.99877	1.00124	0.99512	0.99554	0.9748	0.9745	0.92414	0.93561
65.6	0.9974	1.00054	0.996892	0.997521	0.98677	0.98923	0.970683	0.961353	0.96782	0.96742		65.6	0.99865	0.99852	0.99874	0.997907	0.989969	0.990146	0.96585	0.95654	0.93708	0.93815		65.6	0.99949	0.99976	0.99786	1.00069	0.99485	0.99526	0.99443	0.99664	0.96976	0.97672		65.6	0.99772	1.00129	0.99865	1.00117	0.99497	0.99563	0.97458	0.97428	0.92382	0.93527
66	0.9973	1.00004	0.996762	0.997586	0.98659	0.98943	0.970575	0.961168	0.96759	0.96708		66	0.99864	0.99846	0.99872	0.997718	0.989892	0.990054	0.96586	0.9561	0.93687	0.93776		66	0.99906	0.99997	0.99797	1.00037	0.99491	0.99497	0.99451	0.99658	0.96982	0.97655		66	0.99773	1.00113	0.99855	1.00123	0.99515	0.99574	0.97421	0.97407	0.92359	0.93492
66.4	0.99705	0.99983	0.996659	0.997675	0.9864	0.98957	0.970438	0.961017	0.96733	0.96677		66.4	0.99859	0.99845	0.99848	0.997585	0.989862	0.989957	0.96591	0.95561	0.93684	0.93729		66.4	0.99857	1.00038	0.99789	0.99994	0.99505	0.99492	0.99441	0.99661	0.97004	0.97641		66.4	0.99767	1.0013	0.99832	1.00102	0.9954	0.99594	0.97383	0.97358	0.92325	0.93461
66.8	0.997	0.99963	0.996563	0.997712	0.98629	0.98976	0.970275	0.960818	0.96708	0.96645		66.8	0.99851	0.99839	0.99826	0.997586	0.989846	0.989855	0.96575	0.95506	0.93676	0.93684		66.8	0.99817	1.00124	0.99775	0.99943	0.99557	0.99518	0.99402	0.99632	0.97024	0.97634		66.8	0.99749	1.00159	0.99815	1.00121	0.99549	0.99593	0.97347	0.973259	0.92293	0.93427
67.2	0.99713	0.99929	0.996453	0.997764	0.98619	0.98998	0.969983	0.960572	0.96688	0.96615		67.2	0.99842	0.99838	0.998	0.997709	0.989848	0.98971	0.96535	0.95445	0.93631	0.93649		67.2	0.99849	1.00176	0.99759	0.99907	0.99609	0.99553	0.99393	0.99609	0.97038	0.97627		67.2	0.99729	1.00178	0.99793	1.00159	0.99574	0.99614	0.97319	0.97307	0.92256	0.9339
67.6	0.99708	0.99927	0.996291	0.997797	0.98615	0.99013	0.969637	0.960324	0.96657	0.966		67.6	0.99838	0.99834	0.99763	0.997923	0.989816	0.98953	0.96489	0.95411	0.93602	0.93614		67.6	0.99897	1.00231	0.99719	0.99891	0.99614	0.99562	0.99393	0.99566	0.97053	0.97622		67.6	0.99721	1.00205	0.99764	1.00199	0.99583	0.99617	0.97293	0.97266	0.92187	0.93348
68	0.99712	0.99955	0.996175	0.997793	0.98619	0.99014	0.969326	0.960036	0.96629	0.96587		68	0.99833	0.99824	0.99745	0.998246	0.989742	0.989345	0.9643	0.95394	0.9358	0.93591		68	0.99902	1.00312	0.99679	0.99892	0.99605	0.99608	0.9939	0.99531	0.97046	0.9762		68	0.99719	1.00212	0.99736	1.00211	0.99588	0.99616	0.9728	0.97238	0.92115	0.93301
68.4	0.99729	0.9995	0.996012	0.997723	0.98626	0.99013	0.969013	0.959678	0.96604	0.96569		68.4	0.99835	0.99818	0.99747	0.998548	0.989688	0.989182	0.96355	0.95385	0.93517	0.93581		68.4	0.99902	1.00379	0.99636	0.99892	0.99607	0.9963	0.99394	0.99481	0.96997	0.97622		68.4	0.99728	1.00208	0.99748	1.00237	0.99588	0.99631	0.97267	0.97219	0.92045	0.9325
68.8	0.9974	0.99954	0.995836	0.997664	0.98633	0.99007	0.968664	0.959358	0.96591	0.96553		68.8	0.99845	0.99817	0.99743	0.998691	0.989641	0.989032	0.96308	0.95387	0.93458	0.93559		68.8	0.99907	1.00379	0.99592	0.99888	0.99575	0.99634	0.99429	0.9945	0.96946	0.97623		68.8	0.99753	1.00201	0.99758	1.00221	0.99594	0.99647	0.97253	0.97193	0.91968	0.93196
69.2	0.99746	0.9997	0.995688	0.997556	0.98641	0.98994	0.968386	0.959075	0.96574	0.96533		69.2	0.99854	0.99824	0.99748	0.998643	0.989598	0.98893	0.96274	0.95406	0.9343	0.93533		69.2	0.9987	1.00387	0.99567	0.99875	0.99543	0.99623	0.99442	0.9943	0.96901	0.97615		69.2	0.99792	1.00207	0.99773	1.00179	0.99566	0.99652	0.97239	0.97165	0.91893	0.9314
69.6	0.99747	0.99977	0.995579	0.997444	0.98643	0.98979	0.968114	0.958805	0.96577	0.96503		69.6	0.99863	0.99844	0.99755	0.99851	0.9896	0.988857	0.96257	0.95408	0.93394	0.93512		69.6	0.99859	1.00396	0.99578	0.99874	0.99533	0.99629	0.99446	0.99422	0.96842	0.97613		69.6	0.99838	1.00193	0.99793	1.00126	0.99569	0.99677	0.97227	0.9718	0.91848	0.93083
70	0.99759	0.99975	0.995415	0.997334	0.98637	0.98965	0.96785	0.958559	0.96572	0.96475		70	0.99872	0.99866	0.99755	0.998249	0.989648	0.988808	0.96268	0.95409	0.93366	0.93476		70	0.99906	1.00414	0.99592	0.99854	0.9952	0.99601	0.9944	0.99435	0.96801	0.97585		70	0.99901	1.00219	0.99837	1.00095	0.99567	0.99711	0.97218	0.97157	0.91797	0.93025
70.4	0.99769	0.99984	0.99531	0.997284	0.9863	0.98949	0.967623	0.958371	0.96556	0.96447		70.4	0.99885	0.99886	0.99758	0.997966	0.989646	0.988736	0.96285	0.95406	0.93368	0.93419		70.4	0.99946	1.0039	0.99618	0.99843	0.99465	0.9958	0.99443	0.99484	0.968	0.97537		70.4	0.99968	1.00217	0.9986	1.00049	0.99554	0.99719	0.97226	0.97136	0.9176	0.92975
70.8	0.99771	0.99994	0.995268	0.997204	0.98621	0.98927	0.967474	0.958165	0.96532	0.96418		70.8	0.99891	0.99893	0.99773	0.997762	0.989672	0.988668	0.96269	0.95419	0.93368	0.93375		70.8	1.00022	1.00347	0.9964	0.99825	0.99429	0.99566	0.99437	0.99546	0.96813	0.97489		70.8	0.99984	1.00192	0.99894	1.00046	0.99543	0.99731	0.97229	0.9711	0.91731	0.92931
71.2	0.99777	0.99988	0.995217	0.997173	0.98611	0.98904	0.967304	0.957962	0.96513	0.9639		71.2	0.99896	0.99882	0.99782	0.997716	0.989722	0.988568	0.96235	0.95388	0.93341	0.93313		71.2	1.00071	1.00311	0.99647	0.99817	0.99385	0.99568	0.99442	0.9959	0.96811	0.97449		71.2	0.99988	1.00149	0.99944	1.00047	0.99564	0.99741	0.97229	0.97082	0.91705	0.9289
71.6	0.99782	0.99969	0.995186	0.997154	0.98606	0.98888	0.967171	0.957769	0.96486	0.96363		71.6	0.999	0.99851	0.99799	0.99775	0.989736	0.988469	0.96187	0.95354	0.93324	0.93257		71.6	1.00085	1.00279	0.9965	0.99807	0.99333	0.99564	0.99444	0.9964	0.96809	0.97395		71.6	0.99959	1.00124	0.99986	1.00046	0.99568	0.99741	0.97207	0.97027	0.91669	0.92857
72	0.99778	0.99957	0.995195	0.997154	0.98606	0.98877	0.967017	0.957579	0.96465	0.96336		72	0.99902	0.99819	0.99818	0.997887	0.989715	0.988369	0.96129	0.9532	0.93293	0.93223		72	1.00088	1.00166	0.99634	0.99836	0.99314	0.99577	0.99447	0.99665	0.96797	0.97385		72	0.99891	1.00082	0.99999	1.00071	0.9958	0.99721	0.97174	0.97015	0.91647	0.92824
72.4	0.99777	0.99943	0.995221	0.997129	0.98605	0.98868	0.966791	0.957389	0.96461	0.96314		72.4	0.99901	0.99784	0.99818	0.998066	0.989739	0.988291	0.96071	0.95282	0.93247	0.93205		72.4	1.00177	1.0008	0.996	0.99864	0.99335	0.9959	0.9942	0.9965	0.96779	0.97387		72.4	0.99807	1.00065	0.9998	1.00096	0.99599	0.99706	0.97121	0.96993	0.91594	0.92792
72.8	0.99782	0.9992	0.995239	0.997169	0.98603	0.98858	0.966564	0.957234	0.96447	0.96293		72.8	0.99898	0.99748	0.99805	0.998226	0.989698	0.988204	0.96034	0.95231	0.93214	0.93176		72.8	1.00223	1.00049	0.99599	0.99895	0.99357	0.996	0.99385	0.99625	0.96744	0.97379		72.8	0.99797	1.00069	0.99948	1.00081	0.99609	0.99695	0.97097	0.96983	0.9154	0.92757
73.2	0.99766	0.99911	0.995302	0.997154	0.986	0.988609	0.966406	0.957054	0.96422	0.96271		73.2	0.99896	0.99731	0.99793	0.998317	0.989605	0.988138	0.96009	0.9521	0.93192	0.93165		73.2	1.00292	1.00038	0.99606	0.99915	0.9939	0.9961	0.99372	0.99606	0.96723	0.97383		73.2	0.99795	1.00078	0.9989	1.00081	0.99606	0.99681	0.97064	0.96977	0.91494	0.92715
73.6	0.99812	0.99909	0.995389	0.997143	0.98595	0.988599	0.966245	0.956846	0.96394	0.96249		73.6	0.99893	0.99722	0.99775	0.99829	0.989528	0.988082	0.9603	0.95196	0.93141	0.93151		73.6	1.00369	0.99997	0.99599	0.99904	0.99411	0.99625	0.99355	0.99568	0.96726	0.9739		73.6	0.99839	1.00072	0.99848	1.00092	0.99603	0.99667	0.97067	0.96963	0.91448	0.92668
74	0.99844	0.99894	0.995471	0.997047	0.98591	0.98855	0.966101	0.95662	0.96366	0.96227		74	0.99888	0.9972	0.99763	0.998252	0.989466	0.988029	0.96032	0.95168	0.93112	0.93123		74	1.00417	1.00071	0.99616	0.99833	0.99416	0.99623	0.9934	0.99538	0.96723	0.97361		74	0.99905	1.00072	0.998	1.00061	0.99586	0.99662	0.97069	0.96939	0.91395	0.92626
74.4	0.99857	0.99885	0.995555	0.996914	0.98589	0.98847	0.966062	0.956375	0.96328	0.96197		74.4	0.9988	0.9972	0.99768	0.998158	0.989395	0.987979	0.96043	0.95154	0.93086	0.93093		74.4	1.00337	1.00179	0.99656	0.99772	0.99395	0.99624	0.99342	0.99531	0.96698	0.9735		74.4	0.99964	1.00075	0.99794	1.00035	0.99578	0.99669	0.97066	0.9695	0.91364	0.92571
74.8	0.99858	0.99887	0.995572	0.996748	0.9859	0.98845	0.966034	0.956092	0.96305	0.96169		74.8	0.99874	0.99731	0.99777	0.99808	0.989393	0.987939	0.96053	0.95129	0.93042	0.93088		74.8	1.0027	1.0027	0.99665	0.99731	0.99378	0.99642	0.99358	0.99521	0.96667	0.97351		74.8	0.99961	1.00082	0.99791	1.00014	0.99569	0.99669	0.97048	0.96946	0.91327	0.92513
75.2	0.9988	0.99878	0.995542	0.99663	0.98593	0.98835	0.965947	0.955839	0.96298	0.96149		75.2	0.99871	0.99733	0.99779	0.998029	0.989453	0.987899	0.96088	0.95096	0.93	0.9308		75.2	1.00189	1.0031	0.99682	0.99707	0.99374	0.99652	0.99341	0.99516	0.96621	0.9733		75.2	0.99923	1.0012	0.99781	0.99987	0.99559	0.99674	0.97037	0.96939	0.91274	0.9246
75.6	0.99855	0.99878	0.995517	0.996553	0.98594	0.98825	0.965882	0.955599	0.96292	0.96135		75.6	0.99869	0.99746	0.99776	0.998054	0.98951	0.987856	0.96057	0.95065	0.92964	0.93059		75.6	1.00093	1.0034	0.99718	0.9972	0.99391	0.99643	0.99337	0.99529	0.96556	0.97305		75.6	0.99841	1.00164	0.99771	0.99969	0.99552	0.99672	0.97	0.96964	0.91217	0.92412
76	0.99855	0.99889	0.995516	0.996617	0.98592	0.98816	0.96587	0.955337	0.9628	0.96122		76	0.99871	0.99748	0.99762	0.998022	0.989552	0.987808	0.96058	0.9504	0.92911	0.93047		76	1.0001	1.00316	0.99735	0.99787	0.99398	0.99653	0.99324	0.99554	0.96481	0.97313		76	0.99774	1.00203	0.99784	0.99978	0.99542	0.99675	0.96979	0.96965	0.91157	0.9237
76.4	0.9988	0.999	0.995445	0.996742	0.98587	0.98823	0.965798	0.955091	0.96276	0.96112		76.4	0.99877	0.9976	0.9974	0.997962	0.989575	0.987752	0.96061	0.95017	0.92869	0.9303		76.4	0.99988	1.00278	0.99736	0.9984	0.99427	0.99658	0.99317	0.99565	0.96433	0.97305		76.4	0.99751	1.00215	0.99792	1	0.99507	0.99671	0.96961	0.96932	0.91095	0.92332
76.8	0.99918	0.99902	0.995467	0.996882	0.98578	0.98839	0.965704	0.954836	0.96267	0.96098		76.8	0.99886	0.99769	0.99716	0.997858	0.989554	0.987706	0.96061	0.95009	0.92819	0.92985		76.8	0.99976	1.00235	0.99724	0.99886	0.99441	0.99635	0.99308	0.99581	0.96405	0.97292		76.8	0.99775	1.00218	0.99836	1.00056	0.99464	0.99669	0.96932	0.96913	0.91039	0.92298
77.2	0.99939	0.99904	0.995506	0.997012	0.98565	0.98857	0.965625	0.954558	0.96252	0.96076		77.2	0.99893	0.99771	0.99704	0.997707	0.989488	0.987661	0.96012	0.95012	0.9277	0.92924		77.2	0.99974	1.0026	0.99704	0.99917	0.99435	0.9962	0.99313	0.99587	0.96398	0.9729		77.2	0.99838	1.00187	0.99906	1.00109	0.99423	0.99662	0.96912	0.96882	0.90998	0.92266
77.6	0.99947	0.99911	0.995504	0.997098	0.9855	0.98878	0.965527	0.954292	0.96234	0.96041		77.6	0.99901	0.99751	0.99697	0.9975	0.989404	0.987615	0.95993	0.95	0.92729	0.92875		77.6	0.99987	1.00332	0.99656	0.999498	0.99414	0.99627	0.99315	0.99588	0.96399	0.97307		77.6	0.99923	1.00176	0.99976	1.00137	0.99383	0.99663	0.96907	0.96829	0.90964	0.92236
78	0.99919	0.99909	0.995496	0.997096	0.98533	0.98901	0.965415	0.954078	0.9622	0.96002		78	0.99908	0.99746	0.99699	0.99737	0.989315	0.987576	0.95968	0.95004	0.92689	0.92818		78	1.00002	1.00395	0.99602	0.99972	0.99387	0.99635	0.99343	0.99562	0.96423	0.973		78	0.99997	1.0017	1.0004	1.00142	0.99363	0.99645	0.96898	0.96794	0.90933	0.92186
78.4	0.99874	0.99912	0.99557	0.997095	0.98516	0.98902	0.965326	0.953866	0.96201	0.95964		78.4	0.99912	0.99739	0.99711	0.997321	0.989236	0.987542	0.95922	0.94985	0.9263	0.92772		78.4	1.00016	1.00406	0.99545	1.00012	0.99343	0.99643	0.99357	0.99552	0.96434	0.97287		78.4	1.00023	1.00173	1.00087	1.00129	0.99372	0.99623	0.969	0.96766	0.90899	0.92137
78.8	0.99802	0.99918	0.995588	0.997106	0.98502	0.98891	0.965261	0.953678	0.9618	0.95937		78.8	0.99911	0.99731	0.99725	0.99732	0.989165	0.987498	0.95883	0.9494	0.92579	0.92742		78.8	1.00064	1.00397	0.99518	1.0002	0.99312	0.99647	0.99372	0.99539	0.96437	0.97278		78.8	1.00022	1.00183	1.00058	1.0008	0.99404	0.99605	0.96906	0.96734	0.90861	0.92092
79.2	0.99727	0.99943	0.995594	0.997111	0.98491	0.9887	0.965174	0.953477	0.96153	0.9591		79.2	0.99907	0.99741	0.99734	0.997322	0.9891	0.987453	0.95865	0.9487	0.92545	0.92728		79.2	1.00068	1.00328	0.99479	1.00035	0.99306	0.99635	0.99379	0.9953	0.9643	0.97264		79.2	1.00035	1.00191	1.00005	1.00031	0.9943	0.99597	0.96896	0.96712	0.90817	0.92038
79.6	0.99662	0.99951	0.995649	0.997127	0.98486	0.98846	0.965065	0.953235	0.96119	0.95896		79.6	0.99899	0.99777	0.99743	0.997405	0.989014	0.987389	0.9584	0.94817	0.92515	0.92711		79.6	1.00076	1.00193	0.99472	1.00021	0.99321	0.99622	0.99362	0.99512	0.9643	0.97236		79.6	1.00025	1.00179	0.99931	1.00006	0.99461	0.99598	0.96881	0.96695	0.90766	0.91971
80	0.99625	0.99965	0.995672	0.997164	0.98484	0.98811	0.964916	0.952957	0.96084	0.95884		80	0.9989	0.99795	0.99753	0.99747	0.988971	0.987304	0.95786	0.94738	0.92499	0.92688		80	1.00078	1.00048	0.99476	0.99981	0.99345	0.99582	0.99329	0.99517	0.96423	0.97217		80	0.9999	1.00135	0.99852	0.99995	0.99475	0.99622	0.96847	0.96654	0.90724	0.9192
80.4	0.99616	0.9997	0.995648	0.997166	0.98483	0.98781	0.964724	0.95267	0.96049	0.95867		80.4	0.99883	0.99798	0.99755	0.99751	0.988904	0.987218	0.95736	0.94672	0.92495	0.92653		80.4	1.00043	0.99968	0.99484	0.99911	0.99379	0.99541	0.9932	0.99495	0.9642	0.9721		80.4	0.99972	1.0011	0.99776	0.99991	0.99502	0.99659	0.96833	0.96623	0.90681	0.91873
80.8	0.99647	0.99972	0.995643	0.997137	0.98481	0.98757	0.964505	0.952384	0.96006	0.95842		80.8	0.99877	0.99792	0.9976	0.997516	0.988797	0.987133	0.95678	0.94631	0.92507	0.92617		80.8	0.99963	0.99888	0.99486	0.99882	0.99406	0.99532	0.993	0.99485	0.9642	0.97211		80.8	0.99945	1.00073	0.99765	1.00006	0.99532	0.9969	0.96832	0.96579	0.90636	0.9182
81.2	0.99698	0.99967	0.995661	0.997099	0.98477	0.9874	0.964309	0.952113	0.95965	0.95822		81.2	0.99875	0.99777	0.99767	0.997612	0.988673	0.987031	0.95619	0.9461	0.92489	0.92568		81.2	0.99952	0.99849	0.99503	0.9984	0.99403	0.99534	0.99287	0.99459	0.96409	0.97211		81.2	0.99876	1.00036	0.99769	1.00001	0.99557	0.99712	0.96847	0.96534	0.90597	0.91772
81.6	0.99764	0.99974	0.995644	0.997031	0.98469	0.98722	0.964137	0.951883	0.95929	0.958		81.6	0.99874	0.99744	0.99771	0.997652	0.988589	0.986972	0.95582	0.94587	0.92472	0.92508		81.6	0.99961	0.9987	0.99493	0.99798	0.99385	0.99525	0.9931	0.99464	0.96376	0.97204		81.6	0.99863	0.9998	0.99815	0.99991	0.99573	0.99718	0.96852	0.96505	0.90567	0.91734
82	0.99813	0.99962	0.995657	0.996964	0.98461	0.98718	0.963973	0.951664	0.95901	0.95781		82	0.99874	0.99719	0.99772	0.997711	0.988415	0.986915	0.9558	0.94589	0.92452	0.92453		82	0.99968	0.99927	0.99492	0.9979	0.99362	0.99544	0.9933	0.99469	0.96345	0.97198		82	0.99877	0.99953	0.99866	0.99979	0.99608	0.99709	0.96886	0.9653	0.90522	0.91688
82.4	0.99822	0.99949	0.99569	0.996911	0.98457	0.98719	0.963838	0.951453	0.95867	0.95763		82.4	0.99869	0.99708	0.99766	0.997796	0.988261	0.986849	0.9559	0.94594	0.92429	0.924		82.4	1.00025	0.99959	0.995	0.99788	0.99345	0.99565	0.99346	0.99503	0.96313	0.9718		82.4	0.99877	0.99909	0.99918	0.99977	0.99603	0.99684	0.96883	0.96543	0.90484	0.91637
82.8	0.99801	0.9994	0.995707	0.996843	0.98456	0.98713	0.963666	0.95125	0.95842	0.95746		82.8	0.99873	0.99712	0.9976	0.997953	0.98814	0.986763	0.95609	0.9459	0.92399	0.92341		82.8	1.00098	1.00069	0.99499	0.9977	0.99338	0.99577	0.99374	0.99524	0.96278	0.97134		82.8	0.99908	0.99876	0.99959	0.99969	0.99578	0.99669	0.96871	0.9658	0.90452	0.91589
83.2	0.99773	0.99923	0.995743	0.996814	0.98459	0.98704	0.963487	0.951084	0.95829	0.95724		83.2	0.99877	0.9971	0.99749	0.99802	0.988016	0.986696	0.9563	0.94576	0.923759	0.92303		83.2	1.00142	1.0017	0.99491	0.99768	0.99341	0.99589	0.99408	0.99568	0.96257	0.97073		83.2	0.99958	0.99866	0.99992	1.00005	0.99583	0.99651	0.9684	0.96613	0.90397	0.91543
83.6	0.99723	0.99903	0.995763	0.996818	0.98465	0.98694	0.963293	0.950898	0.95832	0.95695		83.6	0.99878	0.99708	0.99739	0.998082	0.987856	0.986589	0.95632	0.94553	0.92335	0.92286		83.6	1.00141	1.00279	0.99509	0.99799	0.99332	0.99616	0.99417	0.99583	0.96254	0.9703		83.6	0.9994	0.99882	0.99976	1.00025	0.99583	0.99633	0.96817	0.96613	0.90327	0.91498
84	0.99693	0.99915	0.995786	0.996825	0.98476	0.98679	0.963101	0.95072	0.95827	0.95663		84	0.99876	0.99707	0.9973	0.99804	0.987742	0.986477	0.95615	0.94512	0.92285	0.92274		84	1.00156	1.00364	0.99524	0.9982	0.99362	0.9962	0.99441	0.99576	0.96252	0.96975		84	0.99939	0.99932	0.99953	1.00035	0.9956	0.99616	0.96764	0.96586	0.90265	0.91464
84.4	0.99683	0.99939	0.995813	0.99679	0.98485	0.98663	0.962937	0.950526	0.95832	0.95631		84.4	0.99878	0.99707	0.99732	0.997908	0.987624	0.986371	0.95593	0.9446	0.92238	0.92273		84.4	1.00201	1.00406	0.99562	0.99873	0.99357	0.99614	0.99443	0.99556	0.96238	0.96931		84.4	0.99953	0.99982	0.99953	1.0004	0.99533	0.99616	0.96721	0.96563	0.90201	0.91442
84.8	0.99691	0.99972	0.995847	0.996773	0.9849	0.98656	0.962838	0.950306	0.95844	0.95601		84.8	0.99867	0.99704	0.99738	0.997729	0.987489	0.98626	0.95564	0.94414	0.92176	0.92273		84.8	1.002	1.00362	0.99612	0.99932	0.99327	0.99587	0.99429	0.99537	0.96222	0.96924		84.8	0.99934	1.0004	0.99927	1.00046	0.99514	0.99618	0.96681	0.96535	0.90127	0.91424
85.2	0.99679	1.00014	0.995807	0.996692	0.98493	0.9866	0.962742	0.950059	0.95842	0.95572		85.2	0.99854	0.99708	0.99744	0.997628	0.987379	0.986132	0.95534	0.94372	0.9213	0.92263		85.2	1.002	1.00288	0.99669	0.99998	0.99313	0.99553	0.99401	0.99505	0.96195	0.96949		85.2	0.99894	1.00099	0.99902	1.0003	0.99484	0.99634	0.9664	0.96517	0.90075	0.91404
85.6	0.99678	1.00051	0.995757	0.996627	0.98494	0.9867	0.962627	0.949805	0.95822	0.95547		85.6	0.99847	0.99717	0.99745	0.997506	0.987286	0.986006	0.95508	0.94341	0.921	0.92245		85.6	1.00237	1.00191	0.9972	1.00033	0.99322	0.99489	0.99391	0.99475	0.96157	0.9697		85.6	0.99894	1.00143	0.99899	1.00041	0.99466	0.99657	0.96593	0.96503	0.90034	0.91374
86	0.99664	1.00066	0.995667	0.99652	0.9849	0.98683	0.962509	0.949555	0.95801	0.95523		86	0.99844	0.99719	0.99748	0.997477	0.987216	0.985902	0.95485	0.943148	0.92074	0.92228		86	1.00262	1.00089	0.99759	1.00053	0.99276	0.99434	0.99358	0.99486	0.96104	0.96988		86	0.99852	1.0012	0.99917	1.00081	0.99457	0.99686	0.96552	0.96489	0.89984	0.91334
86.4	0.99662	1.00067	0.995516	0.996457	0.98487	0.98693	0.962331	0.949319	0.95776	0.95502		86.4	0.99843	0.99716	0.99739	0.99749	0.98714	0.985812	0.95483	0.94304	0.92052	0.9219		86.4	1.00219	1.0005	0.99748	1.00044	0.99281	0.99394	0.99327	0.99493	0.96071	0.96995		86.4	0.99809	1.00106	0.99883	1.00114	0.99485	0.99694	0.96529	0.96481	0.89929	0.91283
86.8	0.99671	1.00053	0.995371	0.996425	0.98483	0.98691	0.962062	0.949069	0.95743	0.95483		86.8	0.99852	0.99704	0.99717	0.997468	0.987124	0.98576	0.95481	0.94284	0.92044	0.92155		86.8	1.00249	1.00056	0.9973	1.00018	0.99302	0.99369	0.9931	0.99498	0.96064	0.96983		86.8	0.99782	1.00056	0.99859	1.0014	0.99507	0.99694	0.96491	0.96462	0.89888	0.91229
87.2	0.99694	1.00029	0.995295	0.996405	0.98482	0.98677	0.961759	0.948798	0.95718	0.95466		87.2	0.99866	0.99682	0.99706	0.997338	0.987137	0.985744	0.95478	0.94274	0.92035	0.92113		87.2	1.00255	1.00071	0.99708	0.99959	0.99309	0.99353	0.99293	0.99499	0.96063	0.96955		87.2	0.9979	0.99981	0.99841	1.00161	0.995	0.99674	0.96471	0.96433	0.89848	0.91181
87.6	0.99726	1.00005	0.995247	0.99636	0.98474	0.98651	0.961527	0.948567	0.95701	0.95461		87.6	0.9988	0.99665	0.99705	0.997289	0.987185	0.985763	0.95469	0.94257	0.92017	0.92058		87.6	1.00281	1.0007	0.99671	0.99902	0.99293	0.99367	0.99265	0.99512	0.96079	0.96921		87.6	0.99782	0.99926	0.99827	1.00153	0.99489	0.99651	0.96468	0.96428	0.89803	0.91131
88	0.99768	0.99987	0.99523	0.996373	0.98463	0.98635	0.961257	0.948335	0.95691	0.95455		88	0.99895	0.99661	0.99693	0.997195	0.987214	0.98581	0.95463	0.94243	0.91996	0.92004		88	1.00305	1.00082	0.99646	0.99845	0.99306	0.9939	0.99262	0.99475	0.9612	0.96889		88	0.99796	0.99918	0.99778	1.00101	0.99486	0.99625	0.96492	0.96407	0.89769	0.91073
88.4	0.99821	0.99973	0.995248	0.996382	0.98451	0.98623	0.961023	0.948065	0.9568	0.95453		88.4	0.99906	0.99656	0.99682	0.997144	0.987236	0.985847	0.9542	0.94224	0.91965	0.91964		88.4	1.00305	1.00077	0.99667	0.99797	0.99288	0.99404	0.99275	0.99449	0.96147	0.96876		88.4	0.99813	0.99895	0.99787	1.00052	0.99455	0.99601	0.96485	0.96365	0.89729	0.91022
88.8	0.99838	0.99965	0.995209	0.99635	0.9844	0.98618	0.960877	0.947843	0.95668	0.95455		88.8	0.99915	0.99664	0.99681	0.997059	0.987217	0.9859	0.95366	0.94219	0.91934	0.91924		88.8	1.00264	1.0008	0.99681	0.99759	0.99291	0.99429	0.99292	0.99424	0.96129	0.9687		88.8	0.99839	0.99889	0.9979	1.00026	0.99429	0.99581	0.96495	0.963278	0.89667	0.90985
89.2	0.99869	0.99959	0.99509	0.996343	0.98425	0.98615	0.960756	0.947608	0.95645	0.95449		89.2	0.99918	0.99686	0.99668	0.996998	0.987153	0.985932	0.95314	0.94213	0.91896	0.91879		89.2	1.00276	1.00128	0.99695	0.99754	0.99283	0.99457	0.99319	0.99412	0.96104	0.96866		89.2	0.99864	0.99923	0.99778	1.0002	0.9941	0.99581	0.96487	0.96296	0.89603	0.90937
89.6	0.99897	0.99955	0.99498	0.996322	0.98416	0.9862	0.960547	0.94732	0.95617	0.95437		89.6	0.99919	0.99696	0.99651	0.996862	0.987046	0.985942	0.95281	0.942	0.91874	0.91842		89.6	1.00215	1.00203	0.9972	0.99765	0.99283	0.99472	0.99343	0.99403	0.96052	0.968608		89.6	0.99905	0.99961	0.99756	1.00051	0.9939	0.99579	0.96468	0.96266	0.89545	0.90897
90	0.99918	0.9995	0.994857	0.9963	0.98411	0.98609	0.960385	0.946982	0.95583	0.95423		90	0.99916	0.99703	0.99653	0.996741	0.986967	0.985936	0.95256	0.94159	0.91842	0.91797		90	1.00161	1.00279	0.99739	0.99794	0.99281	0.9948	0.99332	0.99424	0.95979	0.9687		90	0.99942	0.9998	0.99769	1.00114	0.99368	0.99575	0.96406	0.96258	0.89478	0.90883
90.4	0.99883	0.99943	0.994781	0.996295	0.98403	0.98587	0.960218	0.946705	0.95551	0.95397		90.4	0.9992	0.99715	0.99668	0.996548	0.986921	0.985946	0.95247	0.94097	0.91805	0.91754		90.4	1.00187	1.0034	0.99712	0.99816	0.99283	0.99504	0.9932	0.99442	0.95915	0.968598		90.4	0.99956	1.0003	0.9976	1.00177	0.99368	0.99586	0.96371	0.96264	0.89433	0.90862
90.8	0.99877	0.99944	0.994765	0.996282	0.98393	0.98565	0.96001	0.946417	0.95512	0.95363		90.8	0.99922	0.99717	0.99682	0.996427	0.986898	0.98595	0.95261	0.94007	0.91767	0.91708		90.8	1.00246	1.00354	0.99687	0.99849	0.99257	0.99504	0.99315	0.99459	0.95879	0.96832		90.8	0.99943	1.00094	0.99782	1.00207	0.99371	0.99597	0.96316	0.96282	0.8941	0.908
91.2	0.99867	0.99956	0.994799	0.996303	0.98385	0.98558	0.959832	0.946194	0.95487	0.9534		91.2	0.99924	0.99709	0.99707	0.996369	0.98688	0.985978	0.95283	0.93902	0.9173	0.91691		91.2	1.00257	1.00331	0.9966	0.9986	0.99238	0.99485	0.99318	0.99467	0.95869	0.96801		91.2	0.99923	1.00109	0.99823	1.00216	0.99403	0.99601	0.96282	0.96296	0.89385	0.90749
91.6	0.99858	0.99974	0.99479	0.996331	0.98378	0.98556	0.959717	0.946029	0.95459	0.95308		91.6	0.99921	0.99718	0.99726	0.99632	0.986893	0.98603	0.95304	0.9381	0.91672	0.91687		91.6	1.00292	1.00248	0.99637	0.99856	0.99226	0.99464	0.99343	0.99466	0.95881	0.96782		91.6	0.99903	1.00106	0.99872	1.00205	0.99446	0.9963	0.96241	0.96283	0.89358	0.907
92	0.99833	0.99999	0.994782	0.996291	0.98376	0.98564	0.959595	0.945939	0.95421	0.95272		92	0.99917	0.99712	0.99728	0.99629	0.986896	0.986084	0.95302	0.93763	0.91638	0.91695		92	1.0033	1.0017	0.99625	0.99846	0.99214	0.99436	0.99384	0.99461	0.95909	0.96763		92	0.99883	1.00102	0.99895	1.00168	0.99472	0.99668	0.96238	0.96269	0.89326	0.90638
92.4	0.99833	1.00029	0.994723	0.996196	0.98379	0.98582	0.959478	0.945814	0.95385	0.95245		92.4	0.99911	0.99699	0.9972	0.99629	0.986891	0.986132	0.95316	0.93751	0.91623	0.91698		92.4	1.00334	1.00095	0.99645	0.99833	0.99209	0.99391	0.99407	0.99445	0.95943	0.9675		92.4	0.99876	1.00075	0.99929	1.00151	0.99489	0.99693	0.96255	0.96262	0.892879	0.90576
92.8	0.9983	1.00042	0.994626	0.99615	0.98383	0.98604	0.959355	0.945665	0.95361	0.95219		92.8	0.99907	0.99687	0.99709	0.99625	0.986863	0.986159	0.95321	0.93769	0.91595	0.91697		92.8	1.00309	1.0006	0.99667	0.99816	0.99214	0.99363	0.99393	0.99433	0.95972	0.96757		92.8	0.99883	1.00052	0.99929	1.00148	0.99493	0.99709	0.96287	0.96235	0.89239	0.90552
93.2	0.99822	1.00044	0.99455	0.996012	0.98387	0.98616	0.959211	0.945471	0.95328	0.95181		93.2	0.99902	0.99676	0.99693	0.996182	0.986835	0.986164	0.95309	0.93803	0.91558	0.91665		93.2	1.00271	1.00015	0.99701	0.99828	0.99223	0.99353	0.99366	0.99421	0.95986	0.96771		93.2	0.99863	1.00028	0.99911	1.00147	0.99489	0.99717	0.96305	0.96217	0.8918	0.90518
93.6	0.99809	1.00042	0.994525	0.995863	0.98386	0.98612	0.959019	0.945199	0.9531	0.95152		93.6	0.99908	0.99659	0.99686	0.996111	0.986777	0.986145	0.95284	0.93835	0.9152	0.91615		93.6	1.00278	1.00026	0.99725	0.99855	0.99232	0.99354	0.9933	0.99401	0.95992	0.96784		93.6	0.99812	1.00005	0.99889	1.00134	0.99486	0.99675	0.96335	0.96234	0.89109	0.90493
94	0.99806	1.00034	0.994521	0.995762	0.98378	0.98605	0.958825	0.944913	0.95306	0.95132		94	0.99912	0.99658	0.99686	0.996031	0.986685	0.986121	0.95274	0.93847	0.91458	0.91556		94	1.00233	0.99987	0.99738	0.99893	0.9924	0.99368	0.99287	0.9938	0.95995	0.96794		94	0.99767	0.99982	0.99901	1.00142	0.99501	0.99623	0.96355	0.96217	0.89058	0.90458
94.4	0.99812	1.00021	0.994563	0.995698	0.98364	0.98596	0.958627	0.944638	0.953	0.95107		94.4	0.99917	0.99662	0.99692	0.995976	0.986578	0.986079	0.9525	0.93836	0.91372	0.91493		94.4	1.00219	0.99945	0.99735	0.999469	0.99233	0.99393	0.99262	0.99367	0.95987	0.96812		94.4	0.99756	0.99961	0.99886	1.00112	0.99514	0.99577	0.96328	0.96185	0.8899	0.90429
94.8	0.99796	1.00023	0.994677	0.995616	0.98354	0.98578	0.958451	0.944325	0.95288	0.95087		94.8	0.99918	0.99664	0.99698	0.995948	0.986458	0.986033	0.95231	0.93804	0.9129	0.91443		94.8	1.00178	0.99858	0.99754	0.99988	0.99212	0.99418	0.99265	0.99361	0.95969	0.96819		94.8	0.99768	0.99918	0.99889	1.00077	0.99534	0.99535	0.96304	0.96145	0.88919	0.90388
95.2	0.99776	1.00022	0.994774	0.995587	0.98345	0.98565	0.958258	0.944018	0.95279	0.95081		95.2	0.99917	0.99666	0.99703	0.995891	0.986303	0.985966	0.95204	0.93761	0.9122	0.91407		95.2	1.00161	0.99779	0.99756	1.00009	0.99203	0.99449	0.99275	0.9937	0.95942	0.96806		95.2	0.99821	0.99933	0.99914	1.00026	0.99524	0.99493	0.96287	0.96104	0.88869	0.90361
95.6	0.9975	1.00018	0.994835	0.995598	0.98343	0.9856	0.958105	0.943747	0.95258	0.950688		95.6	0.99911	0.99656	0.99702	0.995924	0.986132	0.985876	0.9519	0.93719	0.9115	0.91368		95.6	1.00088	0.99692	0.99753	1.00026	0.99173	0.99473	0.99277	0.99386	0.95914	0.96784		95.6	0.99908	0.99953	0.99948	0.99988	0.99496	0.995	0.96265	0.9604	0.88839	0.90321
96	0.99727	1.00013	0.994892	0.995602	0.98338	0.98559	0.957956	0.943407	0.95233	0.9505		96	0.99907	0.99641	0.99697	0.995872	0.985995	0.985718	0.9518	0.93687	0.91083	0.91317		96	1.00082	0.9968	0.99747	1.00019	0.99161	0.995	0.99302	0.99415	0.95882	0.96753		96	0.99983	0.99975	0.99937	0.99947	0.99436	0.99497	0.96224	0.96003	0.88806	0.90297
96.4	0.99714	1.00006	0.994912	0.995612	0.98342	0.9855	0.957807	0.943023	0.95208	0.95032		96.4	0.99897	0.99625	0.99692	0.995816	0.985826	0.985527	0.95182	0.93673	0.91019	0.91284		96.4	0.99994	0.99689	0.99729	0.99991	0.99169	0.99521	0.99304	0.99442	0.95834	0.96707		96.4	1.00029	1.00013	0.9994	0.99922	0.99386	0.99491	0.96201	0.95989	0.8879	0.9027
96.8	0.99702	0.99992	0.994901	0.99563	0.98348	0.98542	0.957674	0.9427	0.95192	0.95013		96.8	0.99891	0.99606	0.99689	0.995727	0.985655	0.985308	0.95165	0.9366	0.90962	0.91257		96.8	0.99976	0.99747	0.99691	0.9996	0.9918	0.99533	0.99294	0.99438	0.95795	0.96679		96.8	1.00052	1.00077	0.99969	0.99915	0.99338	0.99482	0.96159	0.96007	0.88781	0.90253
97.2	0.99681	0.99988	0.994889	0.995677	0.98352	0.98525	0.957561	0.942367	0.95181	0.9498		97.2	0.99889	0.99591	0.99688	0.995683	0.985533	0.98509	0.95189	0.9367	0.90889	0.91235		97.2	0.99957	0.99832	0.99656	0.99926	0.99167	0.99519	0.99256	0.99409	0.95759	0.9666		97.2	1.00048	1.00094	0.99983	0.99942	0.99307	0.99488	0.96107	0.96016	0.88754	0.90217
97.6	0.99674	0.99986	0.994914	0.995711	0.98352	0.98515	0.957438	0.942065	0.95176	0.94952		97.6	0.99891	0.99584	0.99688	0.995568	0.985446	0.98487	0.95193	0.93654	0.90822	0.91245		97.6	0.99963	0.99917	0.99635	0.99878	0.99193	0.99506	0.99219	0.99363	0.95717	0.96633		97.6	1.00055	1.00103	0.99975	0.99973	0.99299	0.9947	0.96059	0.96014	0.88714	0.90175
98	0.99681	0.99987	0.994921	0.995759	0.98363	0.98503	0.957324	0.941829	0.9517	0.94925		98	0.99893	0.99574	0.99691	0.995595	0.985296	0.984708	0.95199	0.9362	0.90764	0.91278		98	0.99939	0.99986	0.9961	0.99853	0.9918	0.99483	0.99164	0.99278	0.95669	0.96606		98	1.00065	1.0011	0.99984	1.00012	0.99324	0.99479	0.96027	0.96005	0.88669	0.90118
98.4	0.99676	0.99994	0.994921	0.995826	0.98361	0.98511	0.95722	0.941627	0.95173	0.94907		98.4	0.99904	0.99566	0.99686	0.995602	0.985157	0.984583	0.95164	0.93567	0.90704	0.91291		98.4	0.99969	1.00049	0.99616	0.99847	0.9916	0.99449	0.99139	0.991949	0.95629	0.96591		98.4	1.00055	1.00096	0.99986	1.0008	0.99335	0.99494	0.96006	0.95973	0.88622	0.90053
98.8	0.997	1.00014	0.994894	0.995893	0.98352	0.9852	0.957078	0.941388	0.95171	0.94884		98.8	0.99913	0.99566	0.99676	0.995685	0.985042	0.984464	0.95133	0.93531	0.90649	0.91283		98.8	0.99937	1.00097	0.99623	0.99855	0.99167	0.99411	0.99136	0.99141	0.95592	0.96556		98.8	1.00041	1.00082	0.99936	1.00137	0.99343	0.99513	0.96008	0.95925	0.88577	0.89971
99.2	0.99742	1.0002	0.994867	0.995914	0.98345	0.98534	0.956925	0.941145	0.95166	0.94873		99.2	0.99921	0.99566	0.99666	0.995744	0.98491	0.984336	0.95057	0.93475	0.90612	0.91263		99.2	0.99917	1.00127	0.99624	0.99857	0.9918	0.99392	0.99157	0.99098	0.95563	0.96537		99.2	1.00023	1.00056	0.99887	1.00177	0.99355	0.99528	0.96032	0.95889	0.88548	0.89907
99.6	0.9976	1.00025	0.994819	0.995955	0.98341	0.98535	0.956763	0.940865	0.95158	0.94863		99.6	0.99924	0.99563	0.99658	0.995803	0.984748	0.984212	0.95005	0.9345	0.90594	0.91212		99.6	0.99941	1.00171	0.99623	0.99859	0.99167	0.99372	0.99186	0.99097	0.95527	0.96536		99.6	0.99951	1.00029	0.99872	1.0021	0.99346	0.99545	0.9605	0.95867	0.88515	0.89859
100	0.99764	1.00033	0.994824	0.996017	0.98334	0.98533	0.956557	0.940535	0.95149	0.94856		100	0.99925	0.99558	0.9965	0.995802	0.984638	0.984073	0.94932	0.93431	0.90589	0.91149		100	0.99978	1.00155	0.99627	0.99855	0.99176	0.99351	0.99222	0.99143	0.95508	0.96546		100	0.99881	1.00018	0.9986	1.00215	0.99336	0.99545	0.96062	0.95872	0.88463	0.89826
100.4	0.99768	1.00033	0.994854	0.996048	0.98334	0.98511	0.956284	0.940214	0.95133	0.94837		100.4	0.9992	0.99554	0.99648	0.995838	0.98456	0.983913	0.94898	0.9343	0.90614	0.91091		100.4	1.00019	1.00122	0.99616	0.9984	0.99191	0.99348	0.99248	0.99191	0.95509	0.96546		100.4	0.99836	1.0001	0.99871	1.00196	0.99341	0.99558	0.96071	0.95904	0.88388	0.89797
100.8	0.99771	1.00013	0.994909	0.996068	0.9834	0.985	0.95601	0.939934	0.95115	0.94825		100.8	0.99915	0.99543	0.99645	0.99579	0.984453	0.983764	0.94868	0.93406	0.90667	0.91042		100.8	1.0008	1.00073	0.99628	0.99822	0.99192	0.99366	0.99237	0.99236	0.95519	0.96555		100.8	0.99794	0.99963	0.99892	1.0019	0.99342	0.99578	0.960818	0.95925	0.88311	0.89773
101.2	0.99746	1.00008	0.994943	0.996143	0.98349	0.98484	0.955704	0.939667	0.950969	0.94807		101.2	0.99906	0.99531	0.99646	0.995721	0.984353	0.983652	0.94875	0.93386	0.90711	0.90999		101.2	1.00136	0.99967	0.9964	0.99824	0.99213	0.99379	0.99232	0.99286	0.95524	0.96541		101.2	0.99777	0.99967	0.99904	1.00178	0.99336	0.99592	0.96095	0.95932	0.88219	0.8974
101.6	0.99764	1.00001	0.994956	0.996206	0.98352	0.9848	0.955371	0.939383	0.95082	0.94786		101.6	0.99902	0.99527	0.99642	0.995683	0.984289	0.983561	0.94849	0.93356	0.90725	0.90971		101.6	1.00133	0.99845	0.99649	0.99831	0.9924	0.99388	0.99214	0.99303	0.95548	0.96518		101.6	0.99789	0.99976	0.99875	1.00167	0.99334	0.99612	0.96116	0.95951	0.8813	0.89692
102	0.99785	0.99994	0.994892	0.996287	0.98353	0.98483	0.955067	0.939135	0.95065	0.94775		102	0.99896	0.99527	0.99636	0.995705	0.984235	0.983481	0.94835	0.93333	0.90717	0.90953		102	1.00171	0.99821	0.99675	0.99824	0.99276	0.99409	0.9919	0.99301	0.95566	0.96485		102	0.99813	0.99964	0.99846	1.00187	0.99315	0.99631	0.96145	0.95932	0.88062	0.89628
102.4	0.99794	0.99998	0.99483	0.996414	0.98354	0.98489	0.954849	0.938875	0.95042	0.94768		102.4	0.99898	0.99537	0.99641	0.995735	0.984153	0.983426	0.94799	0.933	0.90678	0.90946		102.4	1.00217	0.99813	0.99719	0.99815	0.99293	0.99425	0.99167	0.99299	0.95571	0.96456		102.4	0.99834	0.9997	0.99797	1.00191	0.99288	0.99634	0.96169	0.95878	0.88014	0.89575
102.8	0.99773	1.00011	0.994751	0.996569	0.98349	0.98477	0.954661	0.938613	0.95022	0.9475		102.8	0.99897	0.99555	0.99652	0.995912	0.984101	0.983388	0.94775	0.93279	0.90587	0.90933		102.8	1.00287	0.9983	0.9971	0.99784	0.99318	0.99417	0.99181	0.99299	0.95535	0.96426		102.8	0.99857	1.00005	0.9977	1.00171	0.99272	0.99614	0.96179	0.95828	0.87961	0.89524
103.2	0.99787	1.00014	0.994726	0.996675	0.98337	0.9847	0.954527	0.938348	0.95001	0.9473		103.2	0.99901	0.99574	0.99659	0.996211	0.98406	0.983357	0.94733	0.93251	0.90489	0.90919		103.2	1.00369	0.99954	0.99726	0.99739	0.99324	0.99419	0.99178	0.993	0.95508	0.96411		103.2	0.99858	1.0001	0.99749	1.00168	0.9926	0.99579	0.96156	0.95801	0.87918	0.89477
103.6	0.99772	1.00023	0.994756	0.996753	0.9833	0.98449	0.954412	0.93812	0.94974	0.94713		103.6	0.99899	0.99579	0.99675	0.996524	0.983997	0.983334	0.94722	0.93216	0.90415	0.90887		103.6	1.00461	1.00068	0.9974	0.99698	0.99347	0.99422	0.99187	0.99314	0.95486	0.96388		103.6	0.9987	1.00022	0.9975	1.00155	0.99257	0.99548	0.96122	0.95768	0.8788	0.8943
104	0.99766	1.0002	0.994795	0.996747	0.98322	0.98415	0.954286	0.937897	0.94955	0.9468		104	0.99902	0.9959	0.99694	0.996737	0.983913	0.983322	0.94711	0.93174	0.90345	0.90848		104	1.00457	1.00107	0.99742	0.9967	0.99328	0.99412	0.99188	0.99322	0.95448	0.96374		104	0.99857	1.00068	0.99774	1.00111	0.99262	0.9951	0.960818	0.95748	0.87844	0.89397
104.4	0.99776	1.00002	0.994801	0.996634	0.98311	0.98391	0.954106	0.937696	0.94945	0.94651		104.4	0.99898	0.99589	0.99698	0.996931	0.983889	0.983316	0.94737	0.93126	0.90283	0.90801		104.4	1.0044	1.00148	0.99726	0.99649	0.99317	0.99401	0.99198	0.99319	0.95414	0.96365		104.4	0.99853	1.00116	0.99804	1.00078	0.99251	0.99482	0.96054	0.95747	0.87797	0.89358
104.8	0.9982	0.99985	0.994812	0.996456	0.98304	0.98378	0.953907	0.937472	0.94927	0.94633		104.8	0.99899	0.9959	0.99704	0.997003	0.983846	0.983308	0.94758	0.93088	0.90245	0.90766		104.8	1.00354	1.0016	0.99754	0.9967	0.99298	0.9938	0.99164	0.99317	0.95435	0.96342		104.8	0.99859	1.00148	0.99844	1.00032	0.99244	0.99477	0.96021	0.95753	0.87753	0.8932
105.2	0.99832	0.99972	0.994777	0.996298	0.983	0.98373	0.953687	0.937291	0.9491	0.94621		105.2	0.99902	0.99587	0.99706	0.996951	0.9838	0.983266	0.94758	0.93055	0.90224	0.90731		105.2	1.00244	1.00109	0.99761	0.99711	0.99266	0.99345	0.99131	0.99304	0.95428	0.96317		105.2	0.99883	1.00185	0.99899	0.99973	0.99244	0.99503	0.96008	0.95734	0.87713	0.89284
105.6	0.99838	0.99956	0.994681	0.996168	0.98296	0.98387	0.953511	0.937118	0.94889	0.94607		105.6	0.99909	0.99596	0.99702	0.996833	0.983788	0.983204	0.94739	0.93029	0.90214	0.90717		105.6	1.00151	1.00079	0.99775	0.99747	0.99198	0.99324	0.99086	0.99277	0.95391	0.96306		105.6	0.9991	1.00199	0.99967	0.99935	0.99239	0.9952	0.96005	0.95704	0.87676	0.89263
106	0.99834	0.99957	0.994595	0.996088	0.98295	0.98413	0.953332	0.936957	0.94859	0.9461		106	0.99913	0.99596	0.99705	0.996711	0.983792	0.983115	0.94734	0.93003	0.90206	0.90697		106	1.00134	1.00072	0.99766	0.99788	0.99179	0.99307	0.99065	0.99265	0.95384	0.96301		106	0.99964	1.00152	1.00001	0.99929	0.99225	0.99554	0.96002	0.95682	0.87626	0.89231
106.4	0.99828	0.99972	0.994524	0.996101	0.98298	0.98425	0.953157	0.936793	0.94817	0.94611		106.4	0.99915	0.99598	0.99709	0.996557	0.983707	0.982975	0.94692	0.92993	0.90197	0.9066		106.4	1.00095	1.00052	0.99743	0.99822	0.99163	0.99279	0.99034	0.99265	0.95356	0.96282		106.4	0.99992	1.00079	1.00017	0.9993	0.99236	0.99572	0.95979	0.95669	0.87594	0.89201
106.8	0.99816	0.99993	0.994416	0.996195	0.983	0.98428	0.952973	0.936601	0.94781	0.94601		106.8	0.99912	0.99591	0.99716	0.996443	0.983636	0.982839	0.94629	0.92962	0.90176	0.906038		106.8	1.00125	1.0009	0.99709	0.99823	0.99116	0.99291	0.99055	0.99251	0.9528	0.96279		106.8	1.00001	1.00013	1.00004	0.99975	0.9922	0.9959	0.9595	0.95657	0.87567	0.8917
107.2	0.99829	1.00004	0.994318	0.996273	0.98301	0.98415	0.952747	0.936353	0.94738	0.9458		107.2	0.99902	0.99594	0.99722	0.996352	0.983544	0.982711	0.94592	0.92942	0.90166	0.90538		107.2	1.00151	1.0014	0.99679	0.99805	0.99092	0.99318	0.99072	0.99253	0.95238	0.96267		107.2	1.0002	0.99929	0.99975	1.00022	0.99187	0.99587	0.95914	0.95645	0.87529	0.89141
107.6	0.99867	1.00004	0.994236	0.99632	0.98301	0.98383	0.952488	0.936076	0.94701	0.9456		107.6	0.99888	0.99598	0.99725	0.996292	0.983403	0.982569	0.94561	0.9293	0.90114	0.9047		107.6	1.00177	1.00169	0.99627	0.99789	0.99099	0.99334	0.99104	0.99272	0.95229	0.96255		107.6	1.00002	0.99881	0.99917	1.00051	0.99152	0.99585	0.95864	0.95634	0.87487	0.89106
108	0.99884	0.99983	0.994153	0.99635	0.98298	0.98348	0.952244	0.93576	0.94663	0.94527		108	0.99876	0.99598	0.99719	0.996331	0.983241	0.982433	0.945	0.92928	0.90086	0.90401		108	1.0016	1.00199	0.99615	0.99777	0.99081	0.99355	0.99106	0.99284	0.95191	0.96217		108	0.99969	0.99906	0.99867	1.00062	0.9912	0.99573	0.95815	0.95621	0.87462	0.89074
108.4	0.99891	0.99956	0.99408	0.996384	0.98294	0.98325	0.952024	0.935398	0.94628	0.94486		108.4	0.99867	0.99603	0.99721	0.996433	0.983138	0.982351	0.94451	0.92922	0.90064	0.90354		108.4	1.00189	1.00208	0.99607	0.99771	0.99073	0.99397	0.99098	0.99284	0.95161	0.9618		108.4	0.99958	0.99947	0.99833	1.0005	0.990828	0.99569	0.95764	0.95594	0.87422	0.89031
108.8	0.99881	0.99922	0.994082	0.996368	0.98292	0.98317	0.951821	0.935053	0.94601	0.9446		108.8	0.99861	0.9961	0.99708	0.996505	0.983023	0.982251	0.94432	0.92924	0.90062	0.90326		108.8	1.00199	1.00153	0.99596	0.99774	0.99103	0.99411	0.99047	0.99293	0.95157	0.96152		108.8	0.99966	0.99981	0.99814	1.00008	0.99077	0.99559	0.95746	0.95571	0.87386	0.88979
109.2	0.99861	0.99905	0.994075	0.996347	0.98292	0.98311	0.951671	0.934735	0.94578	0.94438		109.2	0.99853	0.996	0.99699	0.996552	0.982934	0.982176	0.94404	0.92913	0.90009	0.90306		109.2	1.00214	1.0011	0.99571	0.99776	0.99118	0.99423	0.99032	0.99273	0.95127	0.9613		109.2	0.99928	1.00056	0.99796	0.9997	0.99091	0.99562	0.95732	0.95566	0.87349	0.88915
109.6	0.99817	0.99905	0.99409	0.996328	0.98296	0.98319	0.951474	0.934414	0.94544	0.94421		109.6	0.99843	0.99581	0.99697	0.996631	0.982888	0.982143	0.94394	0.92892	0.89974	0.90267		109.6	1.00193	1.00097	0.99561	0.99782	0.99116	0.99426	0.99005	0.99255	0.95077	0.96106		109.6	0.99918	1.00103	0.9981	0.99928	0.99119	0.99557	0.95737	0.95564	0.87306	0.88852
110	0.998	0.99918	0.994127	0.996306	0.98303	0.98329	0.951243	0.93412	0.94522	0.94409		110	0.99831	0.99574	0.99698	0.996632	0.982877	0.982129	0.94377	0.92865	0.8991	0.90241		110	1.00171	1.00062	0.99553	0.99754	0.99119	0.99419	0.98985	0.99234	0.95043	0.96118		110	0.99913	1.00087	0.99828	0.99881	0.99177	0.99552	0.95738	0.95536	0.87248	0.88784
110.4	0.99802	0.99929	0.994151	0.996186	0.9831	0.98338	0.950988	0.933864	0.94502	0.94396		110.4	0.99818	0.99566	0.99692	0.996584	0.98286	0.982113	0.94384	0.92827	0.8984	0.90222		110.4	1.00088	1.00073	0.99548	0.99729	0.99129	0.99387	0.98991	0.99223	0.95033	0.96141		110.4	0.99896	1.00059	0.99832	0.9987	0.99234	0.99539	0.95752	0.9551	0.87196	0.88725
110.8	0.99801	0.99938	0.994131	0.996024	0.98316	0.98326	0.950718	0.933629	0.94467	0.94376		110.8	0.99805	0.99556	0.99692	0.996512	0.98286	0.982094	0.94384	0.92794	0.89755	0.902		110.8	1.00024	1.0011	0.99547	0.99719	0.99147	0.99366	0.99035	0.99221	0.95024	0.96141		110.8	0.99864	1.00048	0.9984	0.99872	0.99266	0.99528	0.95746	0.95473	0.87131	0.88679
111.2	0.99803	0.99936	0.994125	0.99588	0.98322	0.98323	0.950434	0.933366	0.94439	0.94367		111.2	0.998	0.99557	0.99693	0.996472	0.982823	0.982047	0.94382	0.92763	0.89711	0.90174		111.2	0.99989	1.00086	0.99552	0.99726	0.99167	0.99332	0.99059	0.99233	0.95028	0.96144		111.2	0.99868	1.00016	0.99844	0.99879	0.99301	0.99513	0.95731	0.95424	0.87071	0.88636
111.6	0.99822	0.9993	0.994074	0.995744	0.98322	0.98316	0.95022	0.933109	0.94415	0.94353		111.6	0.99805	0.99558	0.99684	0.996369	0.982763	0.981982	0.94359	0.92738	0.89682	0.90155		111.6	1	0.99984	0.99569	0.99737	0.99177	0.9931	0.99097	0.99224	0.95039	0.96136		111.6	0.99886	0.9997	0.99853	0.99899	0.9933	0.99511	0.95709	0.9537	0.87019	0.88585
112	0.99826	0.99924	0.994002	0.995613	0.98319	0.98306	0.950081	0.932817	0.94385	0.94335		112	0.99813	0.9955	0.99679	0.996352	0.982672	0.981896	0.94358	0.92701	0.89663	0.90136		112	1.00012	0.99888	0.99567	0.9978	0.99195	0.99296	0.99142	0.99204	0.95044	0.96102		112	0.99908	0.99932	0.99845	0.99948	0.99328	0.99522	0.95688	0.95354	0.86981	0.88552
112.4	0.99809	0.99927	0.99393	0.995566	0.98317	0.9829	0.949976	0.93251	0.94355	0.94333		112.4	0.99822	0.99536	0.99674	0.996305	0.982552	0.981788	0.94315	0.9267	0.89649	0.90096		112.4	1.00093	0.99776	0.99593	0.99816	0.99182	0.99294	0.9917	0.99188	0.9502	0.96068		112.4	0.9992	0.99932	0.99862	0.9999	0.99336	0.99551	0.95681	0.95342	0.86928	0.88524
112.8	0.99812	0.99933	0.993874	0.995573	0.98313	0.98287	0.949897	0.932206	0.9434	0.94325		112.8	0.9983	0.99518	0.99681	0.996288	0.982395	0.981721	0.94266	0.9264	0.89627	0.90057		112.8	1.0016	0.99657	0.99618	0.99834	0.99117	0.99279	0.99168	0.99163	0.94994	0.96055		112.8	0.99931	0.99942	0.99865	1.00046	0.99347	0.9956	0.95642	0.95337	0.8688	0.88495
113.2	0.99803	0.99949	0.993848	0.995551	0.98301	0.98282	0.949838	0.931888	0.94321	0.94314		113.2	0.99831	0.99505	0.9968	0.996307	0.98226	0.981639	0.9423	0.92619	0.89604	0.9003		113.2	1.00205	0.9964	0.99655	0.99844	0.99046	0.99268	0.99161	0.99155	0.94967	0.96017		113.2	0.99922	0.99954	0.99866	1.00082	0.99322	0.99575	0.95627	0.95335	0.86829	0.88469
113.6	0.99805	0.9997	0.993906	0.995519	0.98291	0.98275	0.949758	0.931603	0.94315	0.94298		113.6	0.9983	0.99501	0.99686	0.996352	0.982122	0.981579	0.94202	0.92589	0.89567	0.90012		113.6	1.00205	0.99721	0.99679	0.9984	0.98999	0.99247	0.99133	0.99173	0.9494	0.9598		113.6	0.9989	1.00023	0.9981	1.00116	0.99275	0.99573	0.95614	0.95344	0.86769	0.88456
114	0.99816	0.99991	0.994021	0.995471	0.98286	0.98265	0.949634	0.931354	0.94311	0.94283		114	0.99823	0.99498	0.99686	0.996291	0.981979	0.98154	0.94175	0.92567	0.89522	0.89983		114	1.00204	0.9986	0.997	0.99841	0.98952	0.99232	0.99101	0.99209	0.94919	0.95949		114	0.99845	1.00131	0.99791	1.00108	0.99231	0.99546	0.9559	0.95338	0.86698	0.8843
114.4	0.99831	1.00006	0.99419	0.99537	0.98279	0.98253	0.949489	0.931108	0.94305	0.94257		114.4	0.99813	0.99501	0.99687	0.996266	0.981908	0.981518	0.94172	0.92542	0.89471	0.8996		114.4	1.00174	0.99956	0.99688	0.99857	0.98914	0.99229	0.99071	0.99229	0.94925	0.95917		114.4	0.99804	1.00205	0.99742	1.00101	0.99167	0.99505	0.9554	0.953298	0.86642	0.88396
114.8	0.99829	1.00032	0.994359	0.995253	0.98269	0.98237	0.949325	0.930827	0.94286	0.94238		114.8	0.99812	0.99515	0.9968	0.996238	0.981873	0.981475	0.94159	0.9252	0.89435	0.89931		114.8	1.00087	1.00073	0.99671	0.99876	0.98926	0.99251	0.99043	0.99247	0.94927	0.958588		114.8	0.99768	1.00244	0.99694	1.00066	0.99127	0.99487	0.95542	0.95321	0.86592	0.88355
115.2	0.99852	1.00051	0.994476	0.99516	0.98272	0.98222	0.949139	0.930576	0.94267	0.94206		115.2	0.99817	0.99526	0.99678	0.996119	0.981862	0.98148	0.94129	0.9248	0.893778	0.8989		115.2	0.99994	1.00101	0.99653	0.99896	0.98964	0.99287	0.99005	0.99253	0.94929	0.958588		115.2	0.99742	1.00248	0.99646	1.00041	0.99133	0.99446	0.9552	0.95299	0.86543	0.88307
115.6	0.99853	1.00064	0.994554	0.995092	0.98275	0.98209	0.948938	0.930233	0.9424	0.94174		115.6	0.99818	0.99539	0.99678	0.995979	0.981876	0.981445	0.94108	0.92444	0.89321	0.89842		115.6	0.99989	1.00093	0.99615	0.99926	0.98983	0.99332	0.98999	0.99243	0.94932	0.95879		115.6	0.99714	1.00187	0.99659	1.0003	0.99157	0.9943	0.955	0.95272	0.86506	0.88252
116	0.99856	1.00067	0.994581	0.995051	0.98271	0.98194	0.948724	0.929852	0.94212	0.9414		116	0.99828	0.9956	0.99683	0.995857	0.981918	0.981413	0.94092	0.92409	0.89266	0.89801		116	1.00032	1.00045	0.99579	0.99929	0.98989	0.99379	0.99012	0.99232	0.94925	0.95897		116	0.99707	1.00096	0.99633	1.00045	0.99176	0.99439	0.95511	0.95243	0.86475	0.88202
116.4	0.99871	1.00072	0.99456	0.995089	0.98266	0.98177	0.948525	0.929445	0.94196	0.94104		116.4	0.9984	0.99578	0.99686	0.995731	0.981869	0.981366	0.9408	0.92391	0.89214	0.89765		116.4	1.0004	1.00085	0.99555	0.99913	0.99009	0.99406	0.99045	0.99239	0.94901	0.95909		116.4	0.99715	1.00013	0.99652	1.00025	0.992	0.99445	0.9554	0.95211	0.86442	0.88138
116.8	0.99894	1.00066	0.994585	0.995164	0.98264	0.98165	0.948341	0.929055	0.94189	0.94062		116.8	0.99843	0.99588	0.9968	0.995582	0.981837	0.981296	0.94087	0.92364	0.89168	0.89724		116.8	1.00123	1.00111	0.9955	0.99889	0.9903	0.99415	0.99098	0.99254	0.94887	0.95946		116.8	0.99746	0.99957	0.99685	1.00044	0.99223	0.99449	0.95529	0.95167	0.86404	0.88083
117.2	0.99887	1.00056	0.99465	0.995281	0.98258	0.98152	0.948163	0.928678	0.94184	0.94035		117.2	0.99841	0.99602	0.99681	0.995524	0.981748	0.981192	0.94087	0.92361	0.89139	0.89697		117.2	1.00196	1.00181	0.99538	0.99868	0.99031	0.99411	0.9917	0.99255	0.94866	0.95938		117.2	0.9978	0.99951	0.99731	1.00061	0.99222	0.99472	0.95533	0.95139	0.86376	0.88039
117.6	0.99874	1.00039	0.99476	0.995385	0.98251	0.98136	0.948026	0.928402	0.9418	0.94013		117.6	0.99838	0.99605	0.99667	0.995498	0.98162	0.981109	0.94056	0.92372	0.89111	0.89679		117.6	1.00128	1.00217	0.99553	0.99846	0.99061	0.994	0.99223	0.99269	0.94843	0.95925		117.6	0.99837	0.99979	0.99766	1.00051	0.99233	0.99478	0.95526	0.951	0.86337	0.87994
118	0.99859	1.00031	0.99491	0.995477	0.98247	0.98119	0.94793	0.928148	0.94178	0.94		118	0.99827	0.99597	0.9965	0.995502	0.981453	0.981039	0.94021	0.92397	0.89104	0.89662		118	1.00007	1.00221	0.99566	0.99848	0.9909	0.99383	0.99252	0.99277	0.94826	0.95921		118	0.99864	1.00006	0.99832	1.00039	0.99265	0.9947	0.95491	0.95049	0.86301	0.87941
118.4	0.99853	1.00018	0.995101	0.995485	0.98247	0.98115	0.947825	0.927939	0.94157	0.93991		118.4	0.9982	0.996	0.99633	0.995465	0.981332	0.980965	0.9397	0.92397	0.89105	0.89646		118.4	0.99928	1.00166	0.99572	0.99843	0.99081	0.99381	0.99254	0.99278	0.94816	0.95936		118.4	0.9987	1.00034	0.99858	1.00056	0.99309	0.99472	0.95437	0.95012	0.86266	0.87916
118.8	0.99854	1.00006	0.99521	0.995443	0.98245	0.98098	0.947718	0.927754	0.94129	0.93987		118.8	0.9982	0.99608	0.99622	0.995429	0.981161	0.980926	0.93904	0.92402	0.8909	0.8964		118.8	0.99839	1.0011	0.99549	0.99841	0.99039	0.99385	0.99235	0.9927	0.94779	0.95945		118.8	0.99815	1.00053	0.99891	1.00027	0.99323	0.9947	0.9542	0.94998	0.86231	0.87882
119.2	0.99873	0.99998	0.995323	0.995319	0.98243	0.98075	0.947621	0.927552	0.94107	0.93978		119.2	0.99828	0.99607	0.99609	0.995306	0.981005	0.980904	0.93878	0.92387	0.8906	0.89616		119.2	0.99766	1.00041	0.9952	0.99824	0.99007	0.99377	0.99194	0.99264	0.94749	0.9596		119.2	0.99774	1.0003	0.99926	1.00007	0.99349	0.99451	0.95402	0.94992	0.86194	0.87839
119.6	0.99898	1.00004	0.995356	0.99519	0.98241	0.98058	0.947511	0.927303	0.94087	0.9396		119.6	0.99838	0.99615	0.9961	0.995198	0.980881	0.980877	0.93885	0.92349	0.89042	0.89575		119.6	0.99826	1.00008	0.99483	0.99796	0.9893	0.99378	0.99142	0.99237	0.94704	0.9595		119.6	0.99715	1.00004	0.99963	1.00013	0.99373	0.99439	0.95378	0.95005	0.86157	0.87799
120	0.99917	1.00006	0.995329	0.995055	0.98238	0.98046	0.947359	0.927049	0.94063	0.93933		120	0.9986	0.99629	0.9961	0.995066	0.980787	0.980823	0.93888	0.92291	0.88999	0.89537		120	0.99945	1.00008	0.99449	0.99742	0.98869	0.99385	0.99095	0.99207	0.94657	0.95924		120	0.99714	0.99991	0.99984	1.00019	0.99387	0.99421	0.95353	0.95044	0.8612	0.87764
120.4	0.99904	1.00012	0.995241	0.99499	0.98239	0.98032	0.947209	0.926798	0.9404	0.93902		120.4	0.99877	0.99627	0.99609	0.995037	0.980668	0.980802	0.93919	0.92243	0.88935	0.89492		120.4	1.00049	1.00003	0.99436	0.99717	0.98851	0.99383	0.99058	0.99172	0.9462	0.95866		120.4	0.99721	0.99973	1.00013	1.00027	0.99397	0.99391	0.95343	0.95066	0.86079	0.87711
120.8	0.99909	1.00021	0.995157	0.994941	0.98237	0.9803	0.947054	0.926523	0.94021	0.93869		120.8	0.99889	0.99624	0.9961	0.99507	0.980553	0.980768	0.93944	0.92178	0.88882	0.89442		120.8	1.00151	0.99985	0.99463	0.99714	0.98858	0.99376	0.99041	0.99149	0.94613	0.95796		120.8	0.99773	0.99932	1.00018	1.00066	0.99419	0.993619	0.95283	0.95083	0.86033	0.87664
121.2	0.99913	1.00033	0.995037	0.994961	0.98231	0.98037	0.946889	0.926249	0.93986	0.93828		121.2	0.99894	0.99625	0.99613	0.995183	0.980449	0.980739	0.93941	0.92105	0.88841	0.89413		121.2	1.00236	0.99977	0.99506	0.99724	0.98864	0.99391	0.99039	0.9914	0.94608	0.95738		121.2	0.99812	0.99936	0.99999	1.0009	0.99421	0.99359	0.95199	0.95097	0.85985	0.87624
121.6	0.99916	1.00043	0.994956	0.994968	0.98223	0.98037	0.946713	0.925991	0.93944	0.938		121.6	0.99898	0.99628	0.99606	0.99522	0.980291	0.980704	0.93921	0.92057	0.88803	0.89408		121.6	1.00263	0.99973	0.99549	0.99733	0.98897	0.99394	0.99053	0.99148	0.94639	0.95705		121.6	0.99851	0.99941	0.99911	1.00094	0.99401	0.9935	0.95148	0.95111	0.85946	0.87586
122	0.99933	1.00061	0.994906	0.995001	0.98214	0.98036	0.946607	0.925748	0.93905	0.93772		122	0.99893	0.99622	0.99604	0.99534	0.980091	0.980672	0.93899	0.92017	0.88776	0.89383		122	1.002	0.99953	0.99595	0.99759	0.98931	0.99387	0.9907	0.99157	0.94676	0.95685		122	0.99837	0.9992	0.99809	1.001	0.99366	0.993599	0.95118	0.95103	0.859	0.87545
122.4	0.9997	1.00074	0.994887	0.994981	0.98196	0.98032	0.946526	0.925482	0.9387	0.93745		122.4	0.99887	0.99623	0.99606	0.995417	0.979934	0.980622	0.93852	0.9198	0.88745	0.89355		122.4	1.00138	0.99977	0.99614	0.99764	0.98941	0.99383	0.99067	0.99162	0.94679	0.95688		122.4	0.99854	0.99904	0.99711	1.00095	0.99318	0.99373	0.950838	0.95114	0.85856	0.87515
122.8	0.99957	1.00078	0.994967	0.994986	0.98182	0.9803	0.946437	0.925236	0.93844	0.93714		122.8	0.99875	0.99623	0.99611	0.995441	0.979788	0.980555	0.93825	0.91961	0.88723	0.89328		122.8	1.00029	1.00005	0.99605	0.99753	0.98943	0.99379	0.99048	0.99163	0.94677	0.95684		122.8	0.99892	0.99924	0.99626	1.0007	0.99265	0.9939	0.95104	0.95107	0.85814	0.87478
123.2	0.99945	1.0007	0.995058	0.994942	0.98169	0.98022	0.946361	0.924973	0.93836	0.9369		123.2	0.99867	0.99613	0.99609	0.995446	0.979666	0.980473	0.93801	0.91953	0.88707	0.89277		123.2	0.99959	1.00064	0.99577	0.99749	0.98962	0.99357	0.99021	0.9916	0.94671	0.95663		123.2	0.99918	0.99923	0.99558	1.00061	0.99224	0.99388	0.95153	0.95083	0.85768	0.87432
123.6	0.99942	1.00058	0.995131	0.994961	0.9816	0.98031	0.946273	0.924738	0.93831	0.93657		123.6	0.9986	0.99592	0.99621	0.995563	0.979647	0.980403	0.93778	0.9194	0.88664	0.89203		123.6	0.99904	1.00114	0.99566	0.9976	0.98995	0.99335	0.98982	0.99154	0.94622	0.95636		123.6	0.99949	0.99923	0.9958	1.00048	0.99187	0.99395	0.95166	0.95036	0.8571	0.87388
124	0.99915	1.00037	0.995214	0.994948	0.98154	0.98033	0.946122	0.924501	0.93828	0.93627		124	0.99852	0.99584	0.99631	0.995542	0.979677	0.98031	0.93745	0.91911	0.88611	0.89142		124	0.99928	1.00177	0.99546	0.99766	0.99031	0.99312	0.9894	0.99154	0.94559	0.956		124	0.99977	0.99968	0.99623	1.00035	0.99165	0.99394	0.9515	0.95	0.85659	0.87344
124.4	0.99885	1.00023	0.995275	0.994977	0.98154	0.98041	0.94596	0.924267	0.93833	0.93598		124.4	0.99838	0.99579	0.99639	0.995496	0.979661	0.980194	0.93713	0.91889	0.88583	0.89099		124.4	0.99968	1.00206	0.99554	0.99776	0.99098	0.99284	0.98944	0.9917	0.9452	0.95554		124.4	0.99984	1.0004	0.99682	1.00024	0.99167	0.9941	0.95145	0.94928	0.85611	0.87288
124.8	0.99877	1.00021	0.995224	0.994982	0.98152	0.9804	0.945839	0.924024	0.93835	0.93578		124.8	0.99836	0.99572	0.99643	0.995516	0.979662	0.980101	0.93665	0.91868	0.88525	0.89062		124.8	1.00087	1.00244	0.99574	0.99766	0.99152	0.99257	0.98954	0.99179	0.944598	0.95535		124.8	0.99964	1.00076	0.99721	1.00025	0.99188	0.9942	0.95111	0.94872	0.85564	0.87246
125.2	0.99856	1.00031	0.99514	0.994977	0.98154	0.98046	0.945704	0.923813	0.93819	0.93565		125.2	0.99823	0.99588	0.99659	0.995536	0.979671	0.979985	0.9362	0.9184	0.8845	0.89049		125.2	1.00147	1.00164	0.99629	0.99744	0.9918	0.99261	0.98958	0.99181	0.94401	0.9553		125.2	0.99951	1.00113	0.99777	1.00012	0.99213	0.99441	0.95064	0.94817	0.85522	0.87208
125.6	0.99834	1.00032	0.995063	0.994917	0.98156	0.98038	0.945566	0.923568	0.938	0.93553		125.6	0.99806	0.99609	0.99664	0.995505	0.979595	0.979864	0.93579	0.91801	0.88415	0.89056		125.6	1.00188	1.00065	0.99662	0.9973	0.99171	0.99263	0.98964	0.99181	0.94386	0.95521		125.6	0.99915	1.00146	0.9978	1.00017	0.99259	0.99454	0.95036	0.94785	0.85482	0.87157
126	0.99831	1.00033	0.994922	0.99486	0.98156	0.98037	0.945409	0.923326	0.93779	0.93548		126	0.99794	0.99619	0.9966	0.995569	0.979509	0.979769	0.93554	0.91774	0.88384	0.89066		126	1.00174	0.99975	0.99726	0.99703	0.99153	0.99272	0.98973	0.99172	0.94387	0.95516		126	0.99918	1.00162	0.99806	1.00001	0.99315	0.99452	0.95043	0.94754	0.85429	0.87108
126.4	0.99825	1.00036	0.99477	0.994743	0.98154	0.98025	0.945174	0.923091	0.93747	0.93554		126.4	0.99785	0.99624	0.99655	0.995654	0.979488	0.979694	0.93535	0.91739	0.88346	0.89053		126.4	1.00118	0.99905	0.99774	0.99691	0.99079	0.99284	0.98955	0.99142	0.94399	0.95512		126.4	0.99919	1.00134	0.9981	1	0.99364	0.99439	0.95044	0.94773	0.85371	0.87069
126.8	0.99823	1.00033	0.994625	0.994626	0.98153	0.9801	0.944859	0.922854	0.93704	0.93552		126.8	0.99771	0.99627	0.99646	0.995673	0.979478	0.979593	0.93526	0.91701	0.88306	0.89027		126.8	1.00006	0.99851	0.99814	0.99707	0.99027	0.99311	0.98945	0.99134	0.94428	0.95509		126.8	0.99918	1.00127	0.99847	1.00029	0.99387	0.99426	0.95074	0.94791	0.85313	0.87018
127.2	0.99844	1.00026	0.994551	0.994559	0.9815	0.97989	0.944522	0.922638	0.93673	0.93549		127.2	0.99764	0.99612	0.99626	0.995652	0.979417	0.979511	0.93514	0.91684	0.88265	0.88983		127.2	0.99939	0.99934	0.99815	0.99705	0.98969	0.99303	0.98967	0.99133	0.94451	0.95502		127.2	0.99914	1.00121	0.99847	1.0007	0.99384	0.99423	0.9511	0.94838	0.85247	0.86972
127.6	0.99879	1.00033	0.994466	0.994493	0.98147	0.97971	0.944203	0.922447	0.93647	0.93556		127.6	0.99757	0.99596	0.99606	0.99555	0.979396	0.979425	0.93502	0.91664	0.88181	0.88915		127.6	0.99887	1.0005	0.99806	0.99689	0.98947	0.99303	0.99005	0.99135	0.94452	0.95505		127.6	0.99949	1.0013	0.99877	1.00126	0.99362	0.99414	0.95133	0.94878	0.85192	0.86938
128	0.99917	1.00036	0.994475	0.994433	0.98144	0.97947	0.943892	0.922257	0.93615	0.93547		128	0.99752	0.99582	0.99601	0.995412	0.979416	0.979312	0.93492	0.91648	0.88109	0.88849		128	0.99898	1.00152	0.99768	0.99701	0.98912	0.99303	0.99039	0.99135	0.94446	0.95514		128	0.99948	1.00118	0.99857	1.00198	0.99317	0.99445	0.95133	0.94898	0.85159	0.86908
128.4	0.99947	1.00036	0.99454	0.994406	0.9814	0.97925	0.943671	0.922093	0.93587	0.93526		128.4	0.99748	0.9958	0.99607	0.995195	0.979417	0.97917	0.93495	0.91622	0.88023	0.88797		128.4	0.99939	1.0021	0.99715	0.99698	0.98943	0.99318	0.99079	0.99152	0.9442	0.95519		128.4	0.99929	1.00114	0.99836	1.00244	0.99251	0.99471	0.95126	0.9489	0.85127	0.86876
128.8	0.99989	1.00032	0.994669	0.994369	0.98133	0.97913	0.943524	0.921919	0.93567	0.93506		128.8	0.99748	0.99583	0.99618	0.995009	0.979446	0.979072	0.93483	0.9159	0.87991	0.88756		128.8	0.99992	1.00202	0.99649	0.99693	0.98959	0.99303	0.99094	0.99147	0.94388	0.95491		128.8	0.99914	1.00105	0.99798	1.00222	0.99207	0.99492	0.95096	0.94866	0.85094	0.86859
129.2	1.00004	1.00031	0.994724	0.994301	0.98129	0.97902	0.943395	0.921739	0.93543	0.93479		129.2	0.9975	0.99589	0.99634	0.9948	0.979526	0.978983	0.9348	0.91537	0.87988	0.88716		129.2	1.00043	1.00131	0.99603	0.99712	0.98993	0.99303	0.99079	0.99136	0.94365	0.95465		129.2	0.99904	1.00075	0.99789	1.00189	0.99202	0.99488	0.95065	0.94812	0.85076	0.86839
129.6	0.9999	1.00023	0.99478	0.99422	0.981248	0.97889	0.943263	0.921533	0.93511	0.9343		129.6	0.99756	0.99599	0.99648	0.994667	0.979617	0.978913	0.9348	0.91503	0.88004	0.88695		129.6	1.00102	1.00008	0.9957	0.99736	0.98981	0.99301	0.99066	0.99105	0.94341	0.95425		129.6	0.99883	1.00051	0.99768	1.00115	0.99207	0.99506	0.95054	0.94737	0.85042	0.868
130	0.99944	1.00023	0.994756	0.994147	0.981189	0.97884	0.943216	0.92133	0.93486	0.93385		130	0.99762	0.99613	0.99656	0.994508	0.979654	0.978896	0.93477	0.9147	0.88021	0.88657		130	1.00114	0.9986	0.99535	0.99748	0.98982	0.99287	0.99063	0.99098	0.94315	0.95357		130	0.99876	1.00058	0.99795	1.00036	0.99224	0.99477	0.95058	0.94674	0.84996	0.86745
130.4	0.99898	1.00023	0.994659	0.994071	0.981209	0.97887	0.943148	0.921096	0.93471	0.93341		130.4	0.99767	0.99613	0.99646	0.994428	0.979657	0.978934	0.93462	0.91437	0.88065	0.88609		130.4	1.0018	0.99761	0.99511	0.99758	0.98951	0.99249	0.99044	0.99084	0.94294	0.953		130.4	0.99873	1.00076	0.99814	0.99967	0.99234	0.99455	0.95062	0.94608	0.84954	0.86688
130.8	0.9984	1.00032	0.994488	0.993995	0.981228	0.9788	0.943035	0.920887	0.93452	0.93295		130.8	0.99769	0.99605	0.99631	0.994306	0.979604	0.978944	0.93447	0.91395	0.88055	0.88559		130.8	1.00278	0.9977	0.99508	0.99762	0.98933	0.99249	0.99035	0.99074	0.94265	0.95265		130.8	0.99872	1.00099	0.99846	0.99941	0.99234	0.99432	0.95069	0.94547	0.84908	0.8661
131.2	0.99791	1.00036	0.994337	0.993894	0.981189	0.97875	0.942928	0.920627	0.93436	0.93245		131.2	0.99769	0.99601	0.99613	0.994264	0.97953	0.978973	0.93429	0.91361	0.88013	0.88522		131.2	1.00356	0.9975	0.99513	0.99772	0.98927	0.99245	0.99047	0.9906	0.94255	0.95229		131.2	0.99867	1.00151	0.99866	0.99916	0.99213	0.9943	0.950808	0.94502	0.84854	0.86542
131.6	0.99759	1.00039	0.994189	0.993828	0.98116	0.97871	0.942816	0.920359	0.93421	0.93218		131.6	0.99768	0.99597	0.99603	0.994224	0.979455	0.979025	0.93397	0.913158	0.87977	0.88492		131.6	1.00411	0.99769	0.99531	0.99767	0.98941	0.99238	0.99019	0.99066	0.9424	0.9521		131.6	0.99848	1.00157	0.9987	0.99925	0.99178	0.99426	0.95087	0.94505	0.84795	0.86499
132	0.99747	1.00044	0.994067	0.99378	0.98114	0.97868	0.942599	0.920065	0.93407	0.93197		132	0.99765	0.99595	0.99588	0.99425	0.979368	0.979066	0.93356	0.91264	0.87927	0.88476		132	1.00481	0.99798	0.99555	0.99762	0.98961	0.99246	0.98989	0.99047	0.94226	0.95241		132	0.99834	1.00139	0.99832	0.99936	0.99144	0.9944	0.95062	0.94515	0.84736	0.86479
132.4	0.99747	1.00055	0.994006	0.99379	0.98106	0.978599	0.942319	0.919774	0.93388	0.93173		132.4	0.99762	0.99591	0.995788	0.994276	0.979275	0.9791	0.93314	0.91225	0.87847	0.88471		132.4	1.00471	0.99829	0.99596	0.99762	0.9898	0.99259	0.99002	0.9903	0.9421	0.9527		132.4	0.99848	1.00139	0.99828	0.99939	0.99163	0.99441	0.95047	0.94543	0.84683	0.86449
132.8	0.99737	1.00056	0.993976	0.993827	0.98104	0.978599	0.942074	0.919452	0.93372	0.93155		132.8	0.9976	0.99595	0.995769	0.994316	0.979179	0.979159	0.93303	0.91213	0.87806	0.8846		132.8	1.00419	0.99753	0.99626	0.99767	0.9898	0.99235	0.99013	0.9902	0.94202	0.95283		132.8	0.99875	1.00149	0.99804	0.99934	0.99164	0.99437	0.95021	0.94589	0.84635	0.86426
133.2	0.99734	1.00061	0.99398	0.993956	0.98109	0.97869	0.941809	0.919147	0.93357	0.93145		133.2	0.99758	0.99599	0.99574	0.994309	0.979057	0.979218	0.93285	0.9119	0.87779	0.88437		133.2	1.00352	0.99749	0.99635	0.99752	0.98964	0.99212	0.98993	0.99036	0.94163	0.95295		133.2	0.99914	1.00172	0.99774	0.99936	0.99174	0.99403	0.94971	0.94628	0.84579	0.86393
133.6	0.99723	1.00069	0.993981	0.994126	0.98114	0.97882	0.941519	0.918858	0.93354	0.93125		133.6	0.99754	0.99597	0.99565	0.994326	0.978873	0.979241	0.9328	0.91168	0.87753	0.88379		133.6	1.00285	0.99776	0.99624	0.9977	0.98969	0.992	0.99017	0.99055	0.94131	0.95291		133.6	0.99945	1.00239	0.99762	0.99922	0.99187	0.99346	0.94915	0.94617	0.84546	0.86345
134	0.99728	1.00064	0.994008	0.994288	0.98117	0.97883	0.941264	0.918589	0.93346	0.9311		134	0.99751	0.99586	0.99569	0.994321	0.978733	0.979254	0.93282	0.91157	0.8774	0.88313		134	1.00203	0.99872	0.99639	0.99768	0.98973	0.99192	0.9903	0.99086	0.94101	0.95247		134	0.99973	1.00307	0.99788	0.99923	0.99185	0.9928	0.94886	0.94614	0.84504	0.86273
134.4	0.99733	1.00047	0.994032	0.994354	0.981248	0.97886	0.941099	0.918321	0.93332	0.93099		134.4	0.99749	0.99586	0.99584	0.994312	0.978592	0.979247	0.93286	0.91151	0.87756	0.88245		134.4	1.00158	0.9994	0.99623	0.99766	0.98979	0.99188	0.98994	0.99115	0.94079	0.95203		134.4	0.99985	1.00316	0.99788	0.99966	0.99131	0.99245	0.94849	0.94601	0.84451	0.86218
134.8	0.9977	1.00034	0.994118	0.994417	0.98129	0.97881	0.94091	0.918062	0.93318	0.93085		134.8	0.99749	0.99587	0.99589	0.994371	0.978454	0.979211	0.93248	0.9113	0.87738	0.88179		134.8	1.00138	1.00077	0.99602	0.9976	0.98998	0.99202	0.98978	0.99141	0.94067	0.95178		134.8	0.99975	1.00295	0.99784	1.00007	0.99113	0.99228	0.94818	0.94572	0.84393	0.86154
135.2	0.99809	1.00024	0.994211	0.994416	0.98128	0.978599	0.940736	0.917839	0.93299	0.93076		135.2	0.99749	0.99584	0.99601	0.994456	0.978339	0.979147	0.93225	0.91126	0.87709	0.88124		135.2	1.0014	1.00129	0.996	0.99751	0.99018	0.99219	0.99	0.99138	0.94072	0.95155		135.2	0.99962	1.00234	0.99778	1.00049	0.99092	0.99229	0.94799	0.9454	0.8435	0.86091
135.6	0.99859	1.00022	0.994309	0.994322	0.981248	0.97834	0.940602	0.917617	0.93278	0.93061		135.6	0.99753	0.99573	0.99608	0.994538	0.978249	0.979075	0.93209	0.91121	0.8767	0.88107		135.6	1.00136	1.00115	0.99612	0.99714	0.99023	0.99238	0.99002	0.99136	0.9407	0.95151		135.6	0.99974	1.00144	0.99765	1.00102	0.99096	0.99248	0.94772	0.94538	0.84293	0.86031
136	0.99902	1.0004	0.994385	0.994188	0.981209	0.97824	0.94049	0.917403	0.93265	0.93036		136	0.99756	0.99572	0.99605	0.994666	0.978131	0.978994	0.93185	0.91107	0.87619	0.88105		136	1.00164	1.00013	0.99596	0.99717	0.99009	0.99245	0.99001	0.99132	0.94061	0.95154		136	0.99988	1.00046	0.99731	1.00154	0.99113	0.99291	0.94735	0.9451	0.84249	0.8599
136.4	0.99953	1.00064	0.994408	0.994142	0.98113	0.97815	0.940317	0.917207	0.93254	0.93016		136.4	0.99761	0.99564	0.99587	0.994791	0.978059	0.978918	0.93159	0.91076	0.87564	0.88101		136.4	1.00113	0.99924	0.99614	0.99725	0.9899	0.99249	0.99034	0.99129	0.94048	0.9514		136.4	0.99991	1.00012	0.99713	1.00154	0.99152	0.9931	0.947	0.94477	0.84212	0.85938
136.8	0.99964	1.00091	0.994372	0.994073	0.98102	0.97815	0.940164	0.917051	0.9324	0.93002		136.8	0.99766	0.99551	0.99573	0.994835	0.978011	0.97886	0.93171	0.91037	0.87519	0.88104		136.8	1.00057	0.99804	0.99644	0.99733	0.98976	0.99252	0.9905	0.99128	0.94016	0.95113		136.8	1.00017	0.99994	0.99732	1.0015	0.99167	0.99322	0.94666	0.94461	0.84177	0.85911
137.2	0.99969	1.00114	0.994288	0.994018	0.98092	0.97822	0.940022	0.916847	0.93241	0.92977		137.2	0.99773	0.9953	0.99559	0.994931	0.977937	0.978819	0.93169	0.90979	0.87492	0.88088		137.2	0.99977	0.99779	0.99672	0.99748	0.98971	0.9925	0.99046	0.99117	0.93955	0.95093		137.2	1.00034	0.99982	0.99754	1.00126	0.99162	0.9934	0.94608	0.94447	0.84127	0.8589
137.6	0.9996	1.00119	0.994211	0.99401	0.98084	0.97824	0.939846	0.916635	0.9323	0.92962		137.6	0.9978	0.99535	0.99555	0.995016	0.977873	0.978796	0.93155	0.90923	0.87465	0.8807		137.6	0.99935	0.99805	0.99689	0.9977	0.98949	0.99231	0.99037	0.99101	0.93904	0.95052		137.6	1.00059	0.99987	0.99781	1.00096	0.99124	0.99348	0.94568	0.94424	0.8409	0.85876
138	0.99942	1.00104	0.99412	0.994064	0.9808	0.97816	0.939629	0.916409	0.93211	0.92951		138	0.9979	0.99535	0.99557	0.995038	0.977799	0.97881	0.93129	0.90852	0.87438	0.88043		138	0.99815	0.9989	0.99706	0.99749	0.98931	0.99219	0.99048	0.99089	0.93848	0.95029		138	1.00071	1	0.99806	1.00053	0.99089	0.99334	0.9453	0.94413	0.84048	0.85863
138.4	0.99899	1.00094	0.994079	0.994078	0.9808	0.97811	0.939476	0.916168	0.93192	0.92939		138.4	0.99799	0.99531	0.99563	0.995069	0.977685	0.978819	0.93108	0.90783	0.87394	0.88014		138.4	0.99785	0.99982	0.99695	0.99719	0.98918	0.99222	0.99023	0.99087	0.93787	0.95032		138.4	1.00092	1.00014	0.99838	1.00032	0.99054	0.99318	0.9448	0.94406	0.8401	0.85855
138.8	0.99898	1.00083	0.994011	0.994131	0.98086	0.97807	0.939245	0.915875	0.93173	0.9292		138.8	0.99804	0.99533	0.9957	0.995139	0.977555	0.978819	0.93069	0.9072	0.8735	0.87982		138.8	0.99718	1.00087	0.99679	0.99685	0.98889	0.99222	0.99008	0.99083	0.93738	0.95036		138.8	1.00097	1.00031	0.99824	1.00008	0.9903	0.99301	0.94431	0.94372	0.8397	0.85829
139.2	0.99886	1.00068	0.993948	0.994186	0.98095	0.97808	0.938978	0.915609	0.93145	0.92913		139.2	0.99805	0.99554	0.995818	0.995118	0.977476	0.978806	0.9303	0.9068	0.87311	0.87968		139.2	0.99709	1.00137	0.99642	0.99658	0.98859	0.99216	0.98981	0.99097	0.93739	0.9503		139.2	1.00101	1.0007	0.99831	0.99995	0.99047	0.99278	0.94437	0.9434	0.83945	0.85792
139.6	0.99902	1.00058	0.993853	0.994218	0.98103	0.97819	0.93871	0.915353	0.93116	0.92904		139.6	0.99803	0.9955	0.99585	0.995077	0.977422	0.978787	0.92991	0.90639	0.8728	0.8793		139.6	0.99656	1.0012	0.99621	0.99636	0.98872	0.99216	0.98978	0.99111	0.93726	0.95029		139.6	1.00061	1.00096	0.99839	0.99962	0.99095	0.9926	0.94446	0.94312	0.83911	0.85748
140	0.99932	1.00055	0.99375	0.994225	0.98109	0.97832	0.938459	0.915131	0.93091	0.92887		140	0.99797	0.99555	0.99584	0.995071	0.977409	0.978718	0.92981	0.90626	0.87258	0.87894		140	0.99708	1.00028	0.99598	0.99641	0.98907	0.99207	0.98954	0.9911	0.93732	0.95014		140	1.00041	1.00136	0.99844	0.99938	0.99148	0.99252	0.94461	0.94293	0.83875	0.85694
140.4	0.99965	1.00046	0.993607	0.99424	0.98111	0.9784	0.938101	0.9149	0.93068	0.92863		140.4	0.9979	0.99565	0.99585	0.995089	0.977399	0.978645	0.92973	0.90627	0.87228	0.87858		140.4	0.99742	0.99908	0.99591	0.99645	0.98932	0.99188	0.98971	0.99084	0.93747	0.94983		140.4	1.00022	1.00132	0.9984	0.99895	0.99199	0.99257	0.94497	0.94258	0.83825	0.8564
140.8	0.99964	1.0003	0.993477	0.994205	0.98109	0.97836	0.937821	0.914672	0.9305	0.92842		140.8	0.99787	0.99576	0.99593	0.995125	0.977379	0.978595	0.92959	0.90647	0.872	0.87816		140.8	0.99797	0.99774	0.99588	0.99635	0.98954	0.99175	0.98972	0.99045	0.93743	0.94969		140.8	0.99991	1.00125	0.99864	0.99879	0.99234	0.9927	0.94542	0.94226	0.83777	0.85595
141.2	0.99985	1.00028	0.993407	0.994147	0.98104	0.97832	0.937564	0.914425	0.93022	0.92811		141.2	0.99792	0.99584	0.99588	0.995214	0.97732	0.97855	0.9294	0.9065	0.87145	0.87764		141.2	0.9982	0.99635	0.99592	0.99618	0.9897	0.99178	0.98991	0.99036	0.93698	0.94964		141.2	0.99973	1.00103	0.99878	0.99887	0.99259	0.99287	0.94549	0.94188	0.83714	0.85566
141.6	0.99962	1.00032	0.993376	0.994081	0.98103	0.9783	0.937345	0.91417	0.93009	0.92777		141.6	0.99797	0.99596	0.9959	0.995314	0.977222	0.978504	0.92921	0.90649	0.87061	0.87725		141.6	0.99896	0.99577	0.99574	0.99597	0.98955	0.9918	0.98988	0.99027	0.93655	0.94959		141.6	0.99978	1.00073	0.99881	0.99919	0.99261	0.99313	0.94533	0.94144	0.83646	0.85537
142	0.99914	1.00037	0.993401	0.993966	0.98097	0.97825	0.937152	0.913858	0.92992	0.92756		142	0.99801	0.996	0.99593	0.995371	0.977091	0.978439	0.92899	0.90628	0.86966	0.87677		142	0.99905	0.99605	0.99587	0.99568	0.98935	0.99184	0.98983	0.99034	0.93607	0.94962		142	0.99975	1.00013	0.99877	0.99926	0.99248	0.99341	0.94512	0.94086	0.83575	0.85509
142.4	0.99891	1.00048	0.99348	0.993811	0.9809	0.97822	0.937051	0.913547	0.92975	0.92738		142.4	0.99804	0.99605	0.9959	0.995383	0.976984	0.978365	0.92859	0.90596	0.86897	0.87633		142.4	0.99899	0.99662	0.99598	0.9956	0.98945	0.99185	0.98947	0.99063	0.93557	0.94973		142.4	0.99969	0.99986	0.99854	0.99965	0.99238	0.99358	0.94478	0.94046	0.83511	0.85478
142.8	0.99873	1.00074	0.993622	0.993705	0.98088	0.97828	0.936892	0.913252	0.92946	0.92714		142.8	0.99805	0.9961	0.995759	0.99531	0.976862	0.97823	0.92833	0.90556	0.86832	0.875999		142.8	0.99909	0.99733	0.99615	0.99592	0.98972	0.99186	0.98915	0.99105	0.93529	0.94979		142.8	0.99974	0.99966	0.99817	0.99996	0.99248	0.99355	0.94441	0.94033	0.83446	0.85436
143.2	0.99825	1.00087	0.993706	0.993645	0.98084	0.97832	0.936747	0.912973	0.92924	0.92696		143.2	0.9979	0.99604	0.99574	0.995218	0.976726	0.978067	0.92812	0.90528	0.86791	0.87562		143.2	0.99933	0.99821	0.99631	0.99645	0.98998	0.99178	0.98875	0.99114	0.93524	0.94965		143.2	0.99946	0.99952	0.9977	1.00011	0.99232	0.99353	0.944	0.94041	0.83386	0.85379
143.6	0.99802	1.00105	0.993834	0.993631	0.98074	0.97836	0.936625	0.912691	0.92887	0.92672		143.6	0.99779	0.99604	0.99571	0.995099	0.976581	0.97789	0.92783	0.90513	0.868	0.87518		143.6	0.9993	0.99889	0.99672	0.99715	0.99023	0.99182	0.98847	0.99117	0.93531	0.94953		143.6	0.99915	0.99974	0.99746	1.00027	0.9922	0.99341	0.94391	0.94055	0.83329	0.85312
144	0.99794	1.00133	0.993976	0.993711	0.98072	0.97847	0.936485	0.912432	0.92849	0.92645		144	0.9977	0.99612	0.99573	0.995033	0.976416	0.977754	0.92744	0.90512	0.86813	0.87489		144	0.99962	0.99919	0.99679	0.99797	0.9903	0.99187	0.98818	0.99105	0.93538	0.94929		144	0.99875	1.00034	0.99764	1.00062	0.99206	0.99322	0.94383	0.94083	0.83285	0.85243
144.4	0.99757	1.00143	0.994133	0.993862	0.98073	0.97841	0.936332	0.912153	0.92811	0.92619		144.4	0.99762	0.99614	0.995808	0.994915	0.976215	0.977618	0.9273	0.90509	0.86825	0.87457		144.4	0.99999	0.99929	0.99681	0.99879	0.99018	0.9919	0.98813	0.99084	0.93539	0.94888		144.4	0.99828	1.00058	0.99793	1.00086	0.99176	0.99311	0.94388	0.9412	0.83243	0.85176
144.8	0.99708	1.00139	0.994258	0.993999	0.9807	0.9783	0.936265	0.911865	0.9279	0.92599		144.8	0.99757	0.99614	0.99598	0.99487	0.976048	0.977537	0.92708	0.90486	0.86824	0.8741		144.8	1.00017	0.99959	0.99674	0.99931	0.99	0.99187	0.98815	0.99062	0.93537	0.9484		144.8	0.9979	1.00066	0.99822	1.00102	0.99132	0.9931	0.94391	0.94141	0.83198	0.85103
145.2	0.99695	1.00135	0.994421	0.994121	0.98068	0.97812	0.936203	0.911569	0.92779	0.92579		145.2	0.99761	0.99617	0.99603	0.994819	0.975914	0.977498	0.92697	0.90466	0.86811	0.87375		145.2	1.00013	0.99963	0.99688	0.99969	0.98959	0.99177	0.98819	0.99035	0.9352	0.94822		145.2	0.99808	1.00063	0.99852	1.00094	0.99111	0.99309	0.94419	0.94143	0.83159	0.85034
145.6	0.99676	1.00125	0.994518	0.994255	0.98067	0.97779	0.93609	0.91123	0.92773	0.92565		145.6	0.99763	0.99618	0.99599	0.994831	0.975811	0.977483	0.92707	0.90428	0.86767	0.87353		145.6	0.99962	0.99946	0.99675	0.99983	0.9891	0.99152	0.98812	0.99027	0.93493	0.94811		145.6	0.99836	1.00045	0.99846	1.00078	0.99098	0.99313	0.94423	0.94136	0.83125	0.8498
146	0.99657	1.001	0.994557	0.994345	0.98059	0.97734	0.935978	0.910877	0.92773	0.92545		146	0.99761	0.9961	0.99596	0.994793	0.975693	0.977453	0.92719	0.90379	0.86723	0.87329		146	0.99931	0.99974	0.99683	0.99978	0.98889	0.99134	0.9884	0.9902	0.93462	0.94812		146	0.99869	1.00009	0.998	1.00053	0.99086	0.99314	0.94422	0.94124	0.83077	0.84943
146.4	0.99653	1.00095	0.994521	0.99439	0.98048	0.977	0.935839	0.910578	0.92775	0.92524		146.4	0.99755	0.99599	0.9959	0.994881	0.975546	0.977452	0.92706	0.90338	0.86674	0.87299		146.4	0.99919	1.00028	0.99707	0.99933	0.9888	0.99111	0.98843	0.99019	0.93433	0.94837		146.4	0.99919	1.0001	0.99771	1.00002	0.99106	0.99305	0.94412	0.94096	0.83021	0.84902
146.8	0.99684	1.00097	0.994495	0.994394	0.98036	0.97668	0.935671	0.910314	0.92769	0.92504		146.8	0.99744	0.99587	0.995808	0.994993	0.97536	0.977415	0.92685	0.90325	0.86632	0.87279		146.8	0.99918	1.00058	0.99732	0.99902	0.98874	0.991	0.98845	0.9902	0.93408	0.94864		146.8	0.99952	1.00035	0.99753	0.99941	0.99126	0.99289	0.94375	0.94067	0.82963	0.84867
147.2	0.99695	1.00098	0.994454	0.994359	0.98021	0.97638	0.935457	0.910058	0.92749	0.92477		147.2	0.99732	0.99578	0.995779	0.995085	0.975137	0.977368	0.92656	0.90293	0.86599	0.87256		147.2	0.99927	1.00155	0.99746	0.99861	0.98901	0.991	0.98847	0.99033	0.93391	0.94867		147.2	0.99944	1.00066	0.99756	0.99902	0.99136	0.99285	0.94306	0.94044	0.829	0.848368
147.6	0.99721	1.00097	0.994441	0.994285	0.9801	0.97621	0.935262	0.909877	0.92733	0.92447		147.6	0.9972	0.99567	0.99589	0.995112	0.974877	0.977286	0.9262	0.90286	0.8659	0.87219		147.6	0.99976	1.00238	0.99774	0.99838	0.98935	0.99101	0.98849	0.99017	0.9339	0.948569		147.6	0.99928	1.00085	0.9979	0.9987	0.99128	0.99272	0.94261	0.94027	0.82833	0.84807
148	0.99743	1.00103	0.994428	0.994205	0.98007	0.97604	0.935072	0.909718	0.92723	0.92427		148	0.99716	0.99563	0.99594	0.995124	0.974664	0.977198	0.92578	0.90286	0.86592	0.87171		148	0.99975	1.00243	0.99765	0.9984	0.98939	0.99097	0.98823	0.99015	0.93385	0.9484		148	0.99926	1.00101	0.99839	0.99847	0.99133	0.99268	0.94225	0.94013	0.82776	0.84756
148.4	0.99754	1.00102	0.99442	0.994159	0.98006	0.97597	0.934917	0.90953	0.92705	0.92403		148.4	0.99716	0.99568	0.99596	0.995055	0.974515	0.977064	0.92555	0.90279	0.86582	0.87132		148.4	0.99945	1.00238	0.99742	0.99873	0.98929	0.99111	0.98813	0.99011	0.93382	0.9481		148.4	0.99908	1.00089	0.99859	0.99866	0.99103	0.99294	0.94197	0.94008	0.8273	0.84713
148.8	0.99732	1.00102	0.99435	0.994164	0.98008	0.97595	0.934738	0.909309	0.92683	0.9238		148.8	0.9972	0.99578	0.99595	0.994881	0.974417	0.976919	0.92549	0.9025	0.86568	0.87099		148.8	0.99942	1.00196	0.99706	0.99899	0.98891	0.99107	0.98821	0.99004	0.9336	0.94771		148.8	0.99922	1.0004	0.9987	0.99901	0.991	0.99346	0.94213	0.94001	0.82703	0.84684
149.2	0.99708	1.001	0.994223	0.994213	0.98013	0.97593	0.93461	0.909071	0.92675	0.92375		149.2	0.99722	0.99589	0.99592	0.994727	0.974372	0.976745	0.92532	0.9022	0.86533	0.87064		149.2	0.99969	1.00122	0.99664	0.99928	0.98855	0.99117	0.98846	0.98996	0.93344	0.94739		149.2	0.99945	0.99995	0.99856	0.99936	0.991	0.99374	0.94257	0.9399	0.82677	0.84646
149.6	0.99663	1.00096	0.994051	0.994256	0.98017	0.97588	0.934446	0.908815	0.92654	0.92377		149.6	0.99722	0.99594	0.995798	0.994597	0.974364	0.976606	0.92501	0.90184	0.8647	0.87043		149.6	0.99979	1.00104	0.99621	0.999498	0.98831	0.99133	0.98878	0.99011	0.93303	0.94709		149.6	0.99964	0.99965	0.99818	0.99974	0.99103	0.99411	0.94277	0.93984	0.82655	0.84599
150	0.99622	1.00087	0.993913	0.994291	0.98005	0.97599	0.934262	0.90853	0.92623	0.92372		150	0.99716	0.99599	0.99574	0.994528	0.97436	0.976496	0.92467	0.90157	0.86397	0.8703		150	0.99981	1.00132	0.99616	0.99936	0.98808	0.99151	0.98927	0.99011	0.93281	0.94688		150	0.99953	0.99927	0.99778	1.00011	0.99106	0.99447	0.94282	0.93972	0.82638	0.84561
150.4	0.99604	1.00072	0.993806	0.994297	0.9799	0.97604	0.934057	0.908202	0.92591	0.92372		150.4	0.99709	0.99597	0.99574	0.994418	0.974338	0.976444	0.92421	0.90127	0.86326	0.87011		150.4	1.00023	1.00142	0.99613	0.99915	0.98766	0.99177	0.9898	0.99017	0.93265	0.94652		150.4	0.99978	0.99901	0.99753	1.00011	0.99129	0.99448	0.94274	0.93951	0.82612	0.84513
150.8	0.99627	1.00049	0.993767	0.994251	0.97974	0.97598	0.93386	0.907839	0.9256	0.92365		150.8	0.99702	0.99584	0.995798	0.994415	0.974318	0.97645	0.92379	0.90107	0.86263	0.86976		150.8	0.99991	1.00202	0.9961	0.99889	0.98763	0.99215	0.99004	0.99024	0.93261	0.9463		150.8	0.99961	0.9993	0.99734	1.00006	0.99129	0.99418	0.94252	0.93941	0.82577	0.84462
151.2	0.99663	1.00032	0.99376	0.994193	0.97956	0.97599	0.933642	0.90748	0.92514	0.92348		151.2	0.99697	0.99562	0.99593	0.994466	0.974276	0.976486	0.92348	0.90096	0.86222	0.86935		151.2	0.99926	1.00222	0.996	0.99857	0.98754	0.99211	0.98996	0.99032	0.93254	0.9462		151.2	0.99955	0.99979	0.99722	0.99986	0.99134	0.99391	0.94214	0.93934	0.82531	0.84422
151.6	0.99711	1.00022	0.993748	0.994171	0.97933	0.976	0.93347	0.907084	0.92478	0.92325		151.6	0.99696	0.99552	0.99611	0.994515	0.974199	0.976521	0.92338	0.90064	0.86205	0.86877		151.6	0.9988	1.00169	0.99591	0.99817	0.9874	0.99214	0.98988	0.99037	0.93248	0.94616		151.6	0.99948	1.00005	0.99728	0.99955	0.99161	0.99358	0.94185	0.93917	0.82481	0.84384
152	0.99762	1.00025	0.993669	0.994159	0.97921	0.97587	0.933322	0.906708	0.92446	0.92297		152	0.99699	0.99539	0.99622	0.99447	0.97411	0.976533	0.92346	0.90005	0.86193	0.86823		152	0.9989	1.0011	0.9959	0.99794	0.98749	0.99223	0.98945	0.99053	0.93228	0.94601		152	0.99975	1.00029	0.99753	0.99925	0.9917	0.99321	0.94155	0.93902	0.8242	0.84349
152.4	0.99803	1.00032	0.993552	0.994144	0.97913	0.97573	0.933182	0.90641	0.92418	0.92272		152.4	0.997	0.99536	0.99628	0.994519	0.974014	0.976519	0.92363	0.89966	0.86181	0.86767		152.4	0.99853	1.00029	0.99584	0.9978	0.98785	0.99195	0.9889	0.99057	0.93185	0.94618		152.4	0.9994	1.00064	0.99786	0.99909	0.99161	0.99289	0.94129	0.93891	0.82348	0.84323
152.8	0.99802	1.00047	0.993397	0.994169	0.97905	0.97566	0.933022	0.906159	0.92392	0.92256		152.8	0.99698	0.99541	0.99633	0.994497	0.973848	0.976443	0.9235	0.89943	0.86167	0.8673		152.8	0.99891	0.99961	0.99587	0.99786	0.98805	0.9916	0.98846	0.99052	0.93139	0.94615		152.8	0.99935	1.00059	0.9982	0.9991	0.99156	0.99264	0.940818	0.93864	0.82267	0.84289
153.2	0.99794	1.00059	0.993294	0.994203	0.97897	0.97557	0.932839	0.905915	0.92372	0.92233		153.2	0.99693	0.99551	0.99635	0.994362	0.973666	0.976337	0.92336	0.89933	0.86151	0.86705		153.2	0.99914	0.99903	0.99606	0.99805	0.9882	0.99156	0.98816	0.99044	0.93096	0.94593		153.2	0.99908	1.00021	0.99845	0.99939	0.99132	0.99242	0.9403	0.93831	0.822	0.84248
153.6	0.99778	1.00067	0.993237	0.994223	0.979	0.97538	0.93261	0.905693	0.92337	0.9221		153.6	0.99687	0.99558	0.99632	0.994219	0.97353	0.976198	0.92313	0.89937	0.86119	0.86702		153.6	0.99956	0.99956	0.99637	0.99835	0.98832	0.99138	0.9878	0.99029	0.93068	0.94569		153.6	0.99892	1.00013	0.99871	0.99971	0.99098	0.99221	0.93988	0.93811	0.82127	0.84209
154	0.99766	1.00062	0.99324	0.994245	0.97903	0.97525	0.93232	0.905486	0.92301	0.92202		154	0.9968	0.99565	0.99634	0.994179	0.973403	0.976043	0.92287	0.89953	0.86065	0.86688		154	0.9997	0.99998	0.99626	0.99866	0.98846	0.99112	0.98778	0.99007	0.93035	0.94554		154	0.99845	1.00054	0.99869	1.00014	0.990828	0.99197	0.93967	0.9378	0.82055	0.84163
154.4	0.99741	1.00049	0.993308	0.994259	0.97905	0.97511	0.931971	0.905228	0.92265	0.92182		154.4	0.99677	0.99555	0.99637	0.994094	0.97329	0.975868	0.92274	0.8994	0.86033	0.86681		154.4	0.99997	1.00104	0.99612	0.99869	0.98847	0.99127	0.98798	0.98987	0.93042	0.94526		154.4	0.99841	1.00098	0.99863	1.0008	0.990848	0.99174	0.93952	0.93737	0.82005	0.84112
154.8	0.99746	1.00035	0.993368	0.99424	0.97909	0.97493	0.931619	0.90497	0.92233	0.92155		154.8	0.9968	0.99544	0.9963	0.994009	0.973227	0.97571	0.92255	0.89892	0.85993	0.86657		154.8	1.00005	1.00113	0.996	0.99863	0.98848	0.99143	0.98829	0.9897	0.93046	0.94512		154.8	0.99826	1.00137	0.99857	1.00113	0.99077	0.99165	0.93959	0.93706	0.81959	0.84064
155.2	0.99739	1.00021	0.993393	0.994179	0.97911	0.97474	0.931266	0.904737	0.92201	0.9213		155.2	0.99686	0.99529	0.99621	0.993943	0.973206	0.975565	0.92255	0.89815	0.85946	0.86621		155.2	1.00058	1.00183	0.99585	0.9987	0.98851	0.9916	0.9884	0.98954	0.93049	0.94505		155.2	0.99845	1.00184	0.99881	1.00152	0.99072	0.99164	0.93973	0.93683	0.81906	0.84009
155.6	0.99735	1.00007	0.993409	0.994093	0.979	0.97471	0.930918	0.904508	0.92195	0.92103		155.6	0.99696	0.99513	0.99609	0.9939	0.973155	0.975425	0.92256	0.89743	0.85892	0.86566		155.6	1.001	1.00114	0.99558	0.9987	0.98854	0.99173	0.98854	0.98939	0.93049	0.94489		155.6	0.99855	1.00221	0.9991	1.00188	0.99066	0.99172	0.93974	0.93643	0.81863	0.8395
156	0.99703	0.99998	0.993417	0.993984	0.97886	0.97469	0.93065	0.904268	0.92194	0.920639		156	0.99707	0.99493	0.99588	0.99382	0.97311	0.975309	0.92236	0.89682	0.85866	0.86513		156	1.00147	1.00035	0.99564	0.99876	0.98827	0.99184	0.98836	0.98927	0.9307	0.94465		156	0.99887	1.00216	0.99945	1.00199	0.99049	0.99185	0.93948	0.93628	0.81832	0.83904
156.4	0.99681	1.00001	0.993398	0.99391	0.97869	0.97478	0.930431	0.904074	0.922	0.92031		156.4	0.99713	0.99487	0.99569	0.993739	0.973044	0.975206	0.92184	0.89639	0.85816	0.86464		156.4	1.00185	0.99933	0.99588	0.99919	0.98814	0.99151	0.98804	0.98922	0.93057	0.94435		156.4	0.99904	1.00201	0.99943	1.00161	0.99042	0.99208	0.93909	0.93628	0.81798	0.83864
156.8	0.99664	1.00003	0.993421	0.993893	0.97851	0.97489	0.930232	0.903896	0.92195	0.92		156.8	0.99717	0.99484	0.99558	0.993727	0.972995	0.975071	0.92166	0.89625	0.85789	0.86417		156.8	1.00241	0.99937	0.996	0.99955	0.98803	0.9914	0.98768	0.98914	0.93047	0.94413		156.8	0.99932	1.00203	0.99946	1.0013	0.99048	0.99211	0.9387	0.93621	0.81766	0.83827
157.2	0.99665	1.0001	0.993459	0.993919	0.97838	0.97501	0.930084	0.903704	0.92187	0.9197		157.2	0.99719	0.9949	0.99556	0.993863	0.972904	0.97494	0.92106	0.89637	0.85776	0.86376		157.2	1.00253	0.99858	0.99622	0.99951	0.98805	0.99127	0.98762	0.98911	0.93027	0.94391		157.2	0.99894	1.00201	0.99938	1.00066	0.990819	0.9921	0.93848	0.93606	0.81732	0.83799
157.6	0.99683	1.00018	0.993474	0.993935	0.97838	0.97516	0.929967	0.903545	0.92164	0.91947		157.6	0.99717	0.99495	0.99562	0.993915	0.972819	0.974832	0.92044	0.89641	0.85764	0.86337		157.6	1.00251	0.99854	0.99635	0.99955	0.98809	0.99122	0.98761	0.98913	0.93006	0.94377		157.6	0.99874	1.00194	0.99893	1.00007	0.99109	0.99197	0.93823	0.93601	0.8171	0.83776
158	0.99741	1.00029	0.993465	0.993981	0.97842	0.97539	0.9298	0.903406	0.92138	0.91925		158	0.99714	0.99509	0.995749	0.994036	0.972724	0.974717	0.92002	0.89624	0.85748	0.86305		158	1.00238	0.99876	0.9964	0.999498	0.98842	0.99116	0.98778	0.98903	0.92973	0.94365		158	0.99857	1.00176	0.99847	0.99963	0.99139	0.99174	0.93815	0.93582	0.8168	0.83738
158.4	0.99784	1.00039	0.993455	0.994006	0.97852	0.97542	0.929634	0.903246	0.92092	0.91901		158.4	0.99717	0.99514	0.99593	0.994176	0.972669	0.974592	0.9198	0.89591	0.85743	0.86255		158.4	1.00263	0.99908	0.99643	0.99938	0.98846	0.99146	0.98785	0.98881	0.92951	0.94359		158.4	0.99876	1.00145	0.99865	0.99953	0.99141	0.99147	0.93837	0.93557	0.81649	0.83687
158.8	0.99792	1.00048	0.993398	0.994027	0.97867	0.97546	0.929467	0.903038	0.92059	0.91878		158.8	0.99715	0.99515	0.99608	0.994312	0.972602	0.974536	0.91958	0.89537	0.85717	0.86209		158.8	1.00228	0.99929	0.99676	0.99922	0.98856	0.99158	0.98782	0.98859	0.92927	0.94353		158.8	0.99871	1.00112	0.99853	0.99962	0.99137	0.99127	0.93845	0.93547	0.81627	0.83629
159.2	0.99789	1.00048	0.993315	0.99407	0.97878	0.97544	0.929241	0.902837	0.92027	0.91855		159.2	0.99708	0.9951	0.9961	0.99428	0.972574	0.974499	0.91977	0.89471	0.85668	0.86162		159.2	1.00193	1.00007	0.99701	0.99928	0.98849	0.99145	0.98788	0.98831	0.92913	0.94339		159.2	0.99933	1.0007	0.99813	0.9998	0.99111	0.99117	0.93834	0.93544	0.81609	0.83562
159.6	0.99772	1.00054	0.993263	0.994213	0.97877	0.97523	0.929005	0.90258	0.92	0.9183		159.6	0.99695	0.99504	0.99614	0.994412	0.972574	0.97446	0.91987	0.89416	0.85634	0.86116		159.6	1.00114	1.00076	0.99737	0.99923	0.98845	0.99142	0.98811	0.98799	0.92884	0.94339		159.6	0.99958	1.0001	0.99801	0.99991	0.99088	0.99115	0.93837	0.93533	0.81558	0.83497
160	0.99727	1.00055	0.99328	0.994361	0.97872	0.97492	0.92878	0.902283	0.91966	0.91815		160	0.99677	0.99489	0.99615	0.994494	0.972576	0.97441	0.92002	0.89389	0.85576	0.86069		160	1.00055	1.00133	0.99761	0.99917	0.98842	0.99135	0.98841	0.98784	0.92851	0.9433		160	0.99973	0.99958	0.99806	1.00005	0.99063	0.99134	0.93858	0.93519	0.81497	0.83445
160.4	0.99692	1.00051	0.993319	0.994549	0.97856	0.97473	0.928562	0.901956	0.91948	0.91799		160.4	0.99652	0.99482	0.99613	0.994585	0.972553	0.974362	0.92028	0.89385	0.85504	0.86049		160.4	1	1.00133	0.99763	0.99897	0.9888	0.99109	0.98877	0.98785	0.92806	0.94315		160.4	0.99931	0.99927	0.99769	1.00021	0.99058	0.99163	0.93845	0.93509	0.81423	0.83393
160.8	0.99665	1.00045	0.993397	0.994682	0.97836	0.97459	0.928349	0.901639	0.91934	0.91788		160.8	0.99637	0.99477	0.99613	0.994613	0.972494	0.974297	0.9202	0.89404	0.85427	0.86037		160.8	1.0001	1.00075	0.99721	0.99884	0.98909	0.99073	0.9891	0.98803	0.9277	0.94281		160.8	0.99916	0.99876	0.99737	1.00024	0.99047	0.99195	0.93849	0.93481	0.81337	0.83336
161.2	0.99639	1.00042	0.993514	0.994763	0.97815	0.97462	0.928167	0.901266	0.91923	0.91776		161.2	0.99627	0.99474	0.99618	0.994735	0.972395	0.974219	0.91974	0.89425	0.85369	0.86035		161.2	1.00046	1.00032	0.99666	0.99861	0.98931	0.99066	0.98931	0.98819	0.92732	0.9426		161.2	0.99882	0.99846	0.99733	1.00015	0.99037	0.99198	0.93862	0.93467	0.81251	0.83287
161.6	0.99612	1.00032	0.993652	0.994753	0.97801	0.97476	0.927987	0.90088	0.91918	0.91761		161.6	0.9963	0.99476	0.99605	0.994734	0.972247	0.974149	0.91927	0.89429	0.85307	0.86034		161.6	1.00163	0.99985	0.99595	0.99858	0.98964	0.99064	0.98934	0.98831	0.92697	0.94219		161.6	0.99888	0.99859	0.99736	1.00016	0.99043	0.99194	0.93862	0.93452	0.8119	0.8324
162	0.99586	1.00024	0.993739	0.994734	0.97793	0.97493	0.927811	0.900489	0.9192	0.9173		162	0.99641	0.99483	0.99596	0.994612	0.972094	0.974079	0.91851	0.8941	0.85272	0.86025		162	1.00257	0.99957	0.99546	0.99836	0.98985	0.99075	0.98928	0.98839	0.9266	0.94199		162	0.99882	0.9988	0.99723	1.00003	0.99073	0.99178	0.93837	0.93435	0.81144	0.83189
162.4	0.99552	1.00024	0.993836	0.994664	0.9779	0.97507	0.927611	0.900104	0.91914	0.91706		162.4	0.99659	0.99492	0.99588	0.994481	0.971938	0.974026	0.91752	0.89376	0.8525	0.85993		162.4	1.00311	0.99983	0.99511	0.99815	0.98969	0.99107	0.98927	0.98854	0.9265	0.94186		162.4	0.99893	0.99876	0.99705	0.99974	0.99092	0.99145	0.93834	0.93408	0.81111	0.83159
162.8	0.99538	1.00026	0.993942	0.994619	0.97789	0.97518	0.927413	0.899725	0.91906	0.9167		162.8	0.99669	0.9951	0.995749	0.994322	0.971779	0.97394	0.91678	0.89332	0.85233	0.85944		162.8	1.00319	1.00026	0.99489	0.99802	0.98946	0.99148	0.98939	0.98854	0.92626	0.94182		162.8	0.99903	0.99904	0.99741	0.99939	0.99122	0.99116	0.93808	0.93402	0.81086	0.83132
163.2	0.99532	1.00036	0.994037	0.994597	0.97789	0.97516	0.927251	0.899386	0.91891	0.91625		163.2	0.9968	0.9952	0.9957	0.99415	0.971617	0.973832	0.91636	0.8929	0.85209	0.85884		163.2	1.00338	0.99959	0.99486	0.99803	0.98941	0.99179	0.98931	0.98869	0.92605	0.94177		163.2	0.9991	0.99937	0.99778	0.99942	0.99157	0.9911	0.93769	0.93359	0.81061	0.83105
163.6	0.99525	1.00052	0.99405	0.994593	0.97788	0.97508	0.92709	0.89909	0.91866	0.91584		163.6	0.99684	0.99539	0.99583	0.994037	0.971453	0.973694	0.91613	0.89253	0.85186	0.85826		163.6	1.00304	0.99905	0.99494	0.99778	0.98905	0.99183	0.98916	0.98898	0.92607	0.94177		163.6	0.99908	0.99929	0.99805	0.99926	0.99189	0.99102	0.93733	0.93332	0.81029	0.83074
164	0.99529	1.0007	0.99405	0.994565	0.97788	0.97511	0.926912	0.898827	0.91843	0.91552		164	0.99686	0.99565	0.99587	0.994074	0.971283	0.973583	0.91619	0.89216	0.85158	0.85781		164	1.00266	0.99849	0.99459	0.99789	0.98853	0.99183	0.98896	0.98932	0.92631	0.9417		164	0.99936	0.99941	0.99834	0.99929	0.99187	0.99095	0.93696	0.93317	0.80995	0.83044
164.4	0.99556	1.0008	0.994035	0.994549	0.97797	0.97519	0.926743	0.898598	0.91828	0.91516		164.4	0.99684	0.99579	0.99584	0.994064	0.971077	0.973485	0.91643	0.89175	0.85135	0.85741		164.4	1.00232	0.99776	0.99423	0.99808	0.98824	0.99159	0.98854	0.98934	0.92632	0.94153		164.4	0.99994	0.99968	0.99898	0.99954	0.99184	0.99116	0.93637	0.93297	0.80953	0.82991
164.8	0.99581	1.0009	0.993965	0.99451	0.97806	0.97522	0.926515	0.898384	0.91788	0.9148		164.8	0.99688	0.99586	0.99585	0.994097	0.970916	0.97342	0.91675	0.89124	0.85129	0.85706		164.8	1.00209	0.99763	0.99428	0.99819	0.9881	0.99139	0.98801	0.9894	0.92643	0.94143		164.8	1.00023	0.9998	0.99922	0.99993	0.99183	0.99137	0.93592	0.93244	0.80904	0.82959
165.2	0.99596	1.00095	0.993887	0.994451	0.9782	0.9753	0.926205	0.898174	0.91754	0.91459		165.2	0.99691	0.99605	0.995759	0.994098	0.970775	0.973397	0.91683	0.89062	0.85109	0.85667		165.2	1.00166	0.99857	0.99425	0.99816	0.98785	0.99123	0.9876	0.9893	0.92656	0.94145		165.2	1.00033	0.99962	0.99907	1.00003	0.99189	0.99152	0.93551	0.93228	0.80857	0.8293
165.6	0.99619	1.0009	0.993872	0.994374	0.97834	0.97532	0.925908	0.897974	0.91719	0.91436		165.6	0.99695	0.99605	0.99559	0.994012	0.970674	0.973428	0.91676	0.89014	0.85071	0.8563		165.6	1.00155	0.99911	0.99433	0.99817	0.98777	0.99123	0.98713	0.98906	0.92657	0.94146		165.6	1.00004	0.99957	0.99889	1.0003	0.99163	0.99186	0.93513	0.93195	0.80808	0.82896
166	0.99641	1.00078	0.993868	0.994336	0.9784	0.9752	0.925643	0.897766	0.91678	0.91408		166	0.99699	0.99589	0.9955	0.993844	0.97062	0.973437	0.91652	0.8898	0.85012	0.85593		166	1.00182	0.99931	0.99484	0.99817	0.98797	0.99117	0.98674	0.98864	0.92628	0.94149		166	0.99963	0.99919	0.99869	1.00022	0.99143	0.99223	0.93484	0.93154	0.80754	0.8286
166.4	0.99653	1.00063	0.99382	0.99432	0.97836	0.97497	0.925382	0.897541	0.91633	0.91379		166.4	0.99704	0.99581	0.99554	0.993731	0.970622	0.973426	0.9161	0.88968	0.84935	0.85553		166.4	1.00162	0.99942	0.99555	0.99801	0.98804	0.99109	0.98669	0.98842	0.92613	0.94166		166.4	0.99896	0.99886	0.99826	0.99996	0.99127	0.99214	0.93473	0.93134	0.80704	0.828388
166.8	0.9963	1.00043	0.993842	0.994307	0.97827	0.97471	0.92522	0.897335	0.91625	0.91357		166.8	0.99702	0.99566	0.99555	0.993651	0.970596	0.973425	0.91555	0.88965	0.84829	0.85517		166.8	1.00142	0.99894	0.99576	0.99772	0.988	0.99094	0.98672	0.98802	0.9259	0.94171		166.8	0.99862	0.99856	0.99754	0.99968	0.99093	0.99207	0.93464	0.93147	0.80657	0.82794
167.2	0.99609	1.00018	0.993886	0.99432	0.97809	0.97435	0.925095	0.89713	0.91617	0.91332		167.2	0.99698	0.99546	0.99558	0.993608	0.97061	0.973417	0.91522	0.88976	0.84737	0.85497		167.2	1.00134	0.99811	0.996	0.99746	0.98797	0.99081	0.98679	0.98771	0.92562	0.94157		167.2	0.9986	0.99852	0.99714	0.99957	0.99053	0.99204	0.93462	0.93137	0.80602	0.82745
167.6	0.99589	1.00003	0.993906	0.994356	0.97791	0.97407	0.924949	0.89691	0.91606	0.91312		167.6	0.99691	0.99534	0.99569	0.993659	0.970624	0.97335	0.91503	0.88973	0.84669	0.85474		167.6	1.00095	0.99751	0.99617	0.99756	0.98796	0.9907	0.98724	0.98748	0.92512	0.94144		167.6	0.99922	0.99849	0.99692	0.99942	0.99042	0.99199	0.93451	0.93129	0.80548	0.82699
168	0.99572	0.99997	0.993929	0.994361	0.97773	0.97383	0.924812	0.89669	0.91596	0.91299		168	0.99681	0.99533	0.995749	0.993753	0.970595	0.973299	0.91494	0.88959	0.84624	0.85454		168	1.00001	0.99727	0.99605	0.99733	0.98788	0.99066	0.98757	0.9875	0.92498	0.94123		168	0.99972	0.99858	0.99691	0.99975	0.99038	0.99184	0.93432	0.93128	0.80502	0.82653
168.4	0.99553	1.00001	0.993948	0.994317	0.97758	0.97365	0.924687	0.89647	0.91573	0.91287		168.4	0.99672	0.99537	0.99573	0.993808	0.97057	0.973255	0.91505	0.88923	0.84598	0.85442		168.4	1.00004	0.99751	0.99564	0.99728	0.98772	0.99078	0.98775	0.98743	0.9247	0.94093		168.4	1.00021	0.99868	0.99681	1.00012	0.99043	0.99209	0.93416	0.93114	0.80452	0.82594
168.8	0.9958	1.00013	0.993871	0.994315	0.97752	0.97348	0.924493	0.896225	0.91525	0.91278		168.8	0.99666	0.99542	0.99572	0.993869	0.970576	0.973169	0.91523	0.88896	0.84591	0.85432		168.8	0.99987	0.99804	0.99533	0.99733	0.98765	0.9908	0.98786	0.9877	0.92441	0.94067		168.8	1.00029	0.99901	0.99717	1.00039	0.9907	0.99228	0.93401	0.93084	0.80398	0.82551
169.2	0.996	1.00028	0.993692	0.994321	0.97749	0.97338	0.924334	0.895969	0.9148	0.9127		169.2	0.99665	0.99541	0.99572	0.993886	0.97053	0.973057	0.91531	0.88868	0.8459	0.85407		169.2	0.99914	0.99868	0.99489	0.99754	0.98756	0.99078	0.9879	0.98792	0.92407	0.94048		169.2	1.00026	0.99917	0.99764	1.00043	0.9909	0.99246	0.93389	0.93061	0.8035	0.82506
169.6	0.99613	1.00034	0.993492	0.994323	0.97748	0.97327	0.924194	0.895706	0.9145	0.91259		169.6	0.99669	0.99536	0.99572	0.993857	0.970479	0.972983	0.91546	0.88851	0.8458	0.85382		169.6	0.99886	0.99951	0.99442	0.99724	0.98748	0.99067	0.9876	0.98811	0.924	0.94028		169.6	0.9998	0.99946	0.99793	1.00055	0.99108	0.99245	0.93389	0.9306	0.80302	0.8246
170	0.99606	1.00033	0.99324	0.994339	0.97749	0.97312	0.92405	0.895466	0.91423	0.91251		170	0.99677	0.99522	0.99572	0.993815	0.97043	0.972898	0.91547	0.88846	0.84552	0.85339		170	0.99887	1.00016	0.9943	0.99739	0.98724	0.99047	0.98744	0.98819	0.92359	0.94005		170	0.99951	0.99987	0.99797	1.00043	0.99122	0.99245	0.93399	0.93052	0.80253	0.82414
170.4	0.9959	1.00028	0.99301	0.994375	0.97753	0.97295	0.923882	0.895254	0.91411	0.91242		170.4	0.99678	0.99502	0.99571	0.993783	0.970391	0.972807	0.91529	0.88835	0.8451	0.85295		170.4	0.99864	1.00002	0.99428	0.99735	0.98739	0.99026	0.98723	0.98853	0.92337	0.93982		170.4	0.99941	1.00031	0.99819	1.00023	0.99123	0.99226	0.93399	0.93065	0.80207	0.82375
170.8	0.99557	1.00024	0.992803	0.994351	0.9775	0.97284	0.923731	0.895034	0.91416	0.91221		170.8	0.99675	0.9948	0.99571	0.99372	0.970343	0.972727	0.91495	0.8881	0.84465	0.85245		170.8	0.99917	0.99982	0.9944	0.99741	0.98756	0.99029	0.98702	0.98863	0.92327	0.93962		170.8	0.99981	1.00047	0.99823	0.99998	0.99109	0.99206	0.93396	0.93079	0.80167	0.82323
171.2	0.99538	1.00028	0.992659	0.994257	0.97748	0.97278	0.92356	0.894833	0.91414	0.91193		171.2	0.99668	0.99462	0.99571	0.993643	0.97033	0.97265	0.91468	0.88777	0.84422	0.85206		171.2	1.00053	0.99955	0.99474	0.99734	0.98774	0.99022	0.98682	0.98867	0.92333	0.93941		171.2	1.00006	1.00065	0.99804	0.99996	0.99102	0.9918	0.93372	0.93083	0.80124	0.82265
171.6	0.99522	1.0003	0.992557	0.994144	0.97751	0.97283	0.923362	0.894651	0.91396	0.9116		171.6	0.99656	0.99452	0.99567	0.993519	0.970274	0.972563	0.91412	0.88727	0.84363	0.85159		171.6	1.00159	0.99908	0.99506	0.99755	0.9879	0.99025	0.98689	0.98881	0.92338	0.93926		171.6	1.00035	1.00079	0.99776	0.99986	0.99091	0.99158	0.93362	0.9305	0.80077	0.82212
172	0.99529	1.00031	0.992502	0.993999	0.97754	0.97294	0.923155	0.894435	0.91384	0.91116		172	0.99638	0.99438	0.99567	0.993364	0.970226	0.972458	0.91377	0.88662	0.84329	0.85128		172	1.00244	0.99878	0.99504	0.99736	0.98828	0.99038	0.98694	0.98892	0.92352	0.93934		172	1.00054	1.00095	0.99737	0.99952	0.99091	0.99141	0.93354	0.93029	0.80027	0.82166
172.4	0.9955	1.00029	0.992478	0.993861	0.97754	0.97301	0.922982	0.894175	0.91373	0.91071		172.4	0.99631	0.99422	0.99565	0.993279	0.970137	0.972364	0.91359	0.88609	0.84298	0.85096		172.4	1.00302	0.99898	0.99534	0.99735	0.98831	0.99043	0.98712	0.98865	0.92352	0.93935		172.4	1.00068	1.00096	0.99679	0.99939	0.99099	0.99122	0.93329	0.92961	0.7997	0.8212
172.8	0.99559	1.0002	0.992498	0.993754	0.97758	0.97307	0.922838	0.893908	0.91353	0.91039		172.8	0.99632	0.99416	0.99563	0.993146	0.970017	0.972284	0.9136	0.88561	0.84261	0.85069		172.8	1.00256	0.99916	0.99568	0.99733	0.98824	0.99043	0.98744	0.98848	0.9233	0.9394		172.8	1.00042	1.00085	0.99653	0.99919	0.99112	0.99093	0.93309	0.92896	0.79909	0.82082
173.2	0.99557	1.00011	0.992543	0.993686	0.97762	0.97311	0.922685	0.89365	0.91331	0.91015		173.2	0.99634	0.99403	0.99559	0.993101	0.969859	0.972213	0.91343	0.88517	0.84217	0.85042		173.2	1.00166	0.99929	0.9959	0.99736	0.98813	0.99064	0.98785	0.98852	0.92286	0.93927		173.2	1.00036	1.00087	0.99657	0.99905	0.99123	0.99059	0.93313	0.92852	0.7986	0.82051
173.6	0.99576	1.00017	0.992598	0.993604	0.9776	0.97297	0.922559	0.893355	0.91314	0.90998		173.6	0.99642	0.99387	0.99551	0.993158	0.969744	0.972139	0.91326	0.88494	0.84208	0.85015		173.6	1.00055	0.99967	0.99601	0.99737	0.98807	0.99061	0.98795	0.98849	0.92228	0.93896		173.6	1.00044	1.00064	0.9969	0.99888	0.99124	0.99038	0.93306	0.92842	0.79809	0.82025
174	0.99575	1.00034	0.992687	0.993541	0.97758	0.97284	0.922421	0.893075	0.91292	0.90985		174	0.99654	0.99378	0.99533	0.99336	0.969645	0.972085	0.91294	0.88489	0.84182	0.8498		174	0.99944	0.99966	0.99634	0.99754	0.98788	0.99049	0.98817	0.98837	0.92183	0.93843		174	1.00052	1.00018	0.99762	0.99907	0.9911	0.99025	0.93279	0.92803	0.79762	0.8198
174.4	0.99564	1.0005	0.992759	0.993468	0.97759	0.97285	0.922273	0.892829	0.91269	0.90977		174.4	0.99654	0.9937	0.99516	0.993398	0.969552	0.972026	0.9126	0.88484	0.8416	0.84933		174.4	0.99854	0.99933	0.99616	0.99755	0.98776	0.9905	0.98837	0.98852	0.92142	0.93808		174.4	1.0004	0.99985	0.99849	0.99914	0.99087	0.99014	0.933	0.92808	0.79729	0.81923
174.8	0.9958	1.00063	0.992795	0.993385	0.97757	0.97283	0.922093	0.892597	0.91255	0.90959		174.8	0.99653	0.99361	0.99497	0.993439	0.969503	0.971958	0.91223	0.8849	0.84153	0.84873		174.8	0.99813	0.99907	0.99575	0.99749	0.98767	0.9904	0.98832	0.98863	0.9212	0.93748		174.8	1.00058	0.9997	0.99905	0.99967	0.99078	0.99026	0.93317	0.92822	0.79697	0.81873
175.2	0.9961	1.00065	0.992787	0.993345	0.97755	0.9727	0.92191	0.892318	0.91246	0.90936		175.2	0.99646	0.99366	0.99467	0.993408	0.969506	0.971881	0.91202	0.88494	0.84137	0.848		175.2	0.99743	0.99907	0.99525	0.99756	0.98776	0.9902	0.98829	0.98859	0.92114	0.93711		175.2	1.00084	0.99965	0.99926	0.9999	0.99064	0.9906	0.9332	0.92828	0.79648	0.8182
175.6	0.99597	1.00053	0.992716	0.993327	0.97752	0.97261	0.921703	0.892088	0.9123	0.90908		175.6	0.99636	0.99379	0.99439	0.993347	0.969498	0.971801	0.91205	0.88482	0.84092	0.84738		175.6	0.99708	0.99883	0.99497	0.99772	0.98771	0.9903	0.9884	0.98852	0.92114	0.9369		175.6	1.00086	0.99994	0.99924	1.00021	0.99077	0.99089	0.93304	0.92805	0.79602	0.81757
176	0.99605	1.00035	0.992579	0.993313	0.97749	0.97254	0.921477	0.891885	0.91214	0.9089		176	0.99624	0.99396	0.99424	0.993126	0.969453	0.9717	0.91215	0.88452	0.84052	0.84673		176	0.99711	0.9991	0.99469	0.9978	0.98762	0.99044	0.98827	0.9885	0.92101	0.93664		176	1.00104	1.00051	0.99899	1.00056	0.99096	0.99109	0.93308	0.92809	0.79553	0.81709
176.4	0.99619	1.00021	0.992414	0.993302	0.97745	0.9724	0.921242	0.891665	0.91188	0.90862		176.4	0.99626	0.99414	0.99409	0.99302	0.969415	0.971568	0.91219	0.88415	0.84015	0.8463		176.4	0.99709	0.9998	0.99459	0.99793	0.9876	0.99046	0.98789	0.98845	0.92083	0.93644		176.4	1.00121	1.001	0.99872	1.00073	0.99117	0.9913	0.93275	0.92792	0.79486	0.81675
176.8	0.99612	1.00014	0.992265	0.993314	0.97745	0.97223	0.921002	0.891438	0.91144	0.90844		176.8	0.99628	0.99428	0.99394	0.993003	0.969361	0.971422	0.91212	0.8836	0.83972	0.846008		176.8	0.99709	0.99998	0.99455	0.99811	0.98746	0.99052	0.98765	0.98842	0.92047	0.93651		176.8	1.00102	1.0016	0.99827	1.00059	0.99105	0.99141	0.93235	0.92751	0.79428	0.81627
177.2	0.99576	1.00014	0.992179	0.99331	0.97742	0.97221	0.92076	0.891239	0.910979	0.90821		177.2	0.99642	0.99432	0.99402	0.992981	0.96927	0.971267	0.91196	0.883109	0.8394	0.84582		177.2	0.9977	0.99977	0.9947	0.99793	0.9872	0.99061	0.98724	0.98826	0.92003	0.93642		177.2	1.00048	1.00202	0.99804	1.00056	0.99092	0.99143	0.9321	0.92704	0.79383	0.81582
177.6	0.99578	1.00018	0.99216	0.993333	0.9774	0.97215	0.920517	0.890999	0.91066	0.90797		177.6	0.99654	0.99423	0.99412	0.992917	0.96917	0.971104	0.91178	0.88268	0.83926	0.84553		177.6	0.99825	0.99945	0.99475	0.99762	0.98712	0.99064	0.98669	0.98818	0.91958	0.93639		177.6	1.00011	1.00214	0.99794	1.00054	0.99054	0.99143	0.93191	0.92677	0.79334	0.8154
178	0.99567	1.00018	0.992194	0.993381	0.97738	0.97206	0.920303	0.890705	0.91036	0.90762		178	0.99669	0.9941	0.99413	0.992864	0.969083	0.970976	0.91168	0.88236	0.8389	0.84528		178	0.99882	0.99859	0.99469	0.99733	0.98721	0.99067	0.98612	0.98813	0.91921	0.9365		178	0.99935	1.00189	0.99801	1.00036	0.99009	0.99133	0.9317	0.92646	0.79284	0.81496
178.4	0.9955	1.00026	0.992271	0.993436	0.97737	0.97183	0.920096	0.890437	0.91007	0.90731		178.4	0.99672	0.99395	0.99415	0.992829	0.968978	0.970889	0.91165	0.88215	0.83849	0.84486		178.4	0.99942	0.99776	0.99461	0.99709	0.98701	0.99082	0.9858	0.98806	0.91887	0.9363		178.4	0.9987	1.00162	0.99818	1.0004	0.98958	0.99134	0.93151	0.92608	0.79241	0.81449
178.8	0.9955	1.00036	0.992342	0.993483	0.97735	0.97164	0.919901	0.890185	0.90987	0.90697		178.8	0.9967	0.99383	0.99418	0.992788	0.968846	0.970834	0.91172	0.88194	0.83803	0.84445		178.8	1.00023	0.99741	0.99478	0.99685	0.98712	0.99094	0.98563	0.98791	0.91887	0.93614		178.8	0.99839	1.00121	0.99864	1.00008	0.98932	0.99143	0.93118	0.92592	0.79192	0.81407
179.2	0.99584	1.00048	0.992386	0.993464	0.97738	0.97142	0.919761	0.889964	0.90968	0.90674		179.2	0.99659	0.99377	0.99408	0.992766	0.968693	0.970802	0.91186	0.88182	0.83757	0.84408		179.2	1.00104	0.99708	0.99483	0.99679	0.98733	0.99103	0.98563	0.98805	0.91904	0.93618		179.2	0.99826	1.00079	0.99905	0.99988	0.98924	0.99148	0.93073	0.92587	0.79132	0.81362
179.6	0.99604	1.00064	0.992383	0.993417	0.97741	0.97127	0.919646	0.889763	0.90938	0.90651		179.6	0.99652	0.99377	0.99404	0.992772	0.968523	0.970767	0.9119	0.88157	0.83708	0.84373		179.6	1.00175	0.99686	0.99503	0.99657	0.98741	0.99105	0.9858	0.9881	0.91929	0.93616		179.6	0.9981	1.00049	0.99942	0.99956	0.98894	0.99153	0.93026	0.92592	0.79076	0.8132
180	0.9963	1.00087	0.992352	0.993366	0.97744	0.97099	0.919542	0.889601	0.90909	0.90634		180	0.99643	0.9938	0.99413	0.99285	0.968328	0.970723	0.91188	0.8813	0.83677	0.84342		180	1.00169	0.99674	0.99534	0.99648	0.98737	0.99105	0.98609	0.98817	0.9196	0.93607		180	0.99822	1.00043	0.9996	0.99925	0.98867	0.99178	0.92981	0.92599	0.79021	0.81275
180.4	0.99644	1.00105	0.992294	0.993309	0.97742	0.97088	0.919448	0.889407	0.90885	0.9062		180.4	0.9964	0.99392	0.99424	0.99288	0.968118	0.970701	0.91179	0.88103	0.83648	0.84317		180.4	1.00138	0.9962	0.9958	0.99645	0.98772	0.99098	0.9863	0.9881	0.91981	0.9362		180.4	0.9985	1.00031	0.99958	0.9989	0.98868	0.99182	0.92956	0.92638	0.78979	0.81222
180.8	0.99648	1.00119	0.992273	0.993236	0.97733	0.97087	0.919392	0.889201	0.90858	0.90595		180.8	0.99645	0.99406	0.99438	0.992814	0.967899	0.970666	0.91157	0.88085	0.83634	0.8429		180.8	1.0007	0.99566	0.99593	0.99618	0.98788	0.99098	0.98621	0.98811	0.91968	0.93608		180.8	0.99865	1.00016	0.99976	0.99914	0.98851	0.99179	0.92956	0.92656	0.78931	0.81175
181.2	0.99634	1.00129	0.992195	0.993241	0.97717	0.97086	0.919333	0.888967	0.90832	0.90564		181.2	0.99656	0.99412	0.99459	0.992744	0.967655	0.970627	0.91145	0.8805	0.83619	0.84255		181.2	0.99966	0.9957	0.99599	0.99597	0.98807	0.991	0.98603	0.98802	0.91944	0.93579		181.2	0.99889	0.99994	0.99988	0.99913	0.98827	0.99177	0.92957	0.92649	0.78891	0.81133
181.6	0.99621	1.00129	0.992134	0.993203	0.97702	0.97084	0.919301	0.888726	0.90814	0.90532		181.6	0.99663	0.99422	0.9947	0.992625	0.967404	0.970626	0.91141	0.8804	0.83601	0.84235		181.6	0.99881	0.99612	0.99585	0.996	0.98823	0.99107	0.98589	0.988	0.91923	0.93543		181.6	0.99931	0.9997	0.99991	0.99918	0.98857	0.99158	0.92972	0.92618	0.78844	0.81091
182	0.99576	1.00124	0.992073	0.993112	0.97684	0.97109	0.91925	0.88844	0.90798	0.90498		182	0.99672	0.99429	0.99472	0.992482	0.967178	0.970597	0.91123	0.88024	0.83595	0.84201		182	0.99902	0.99715	0.99538	0.99594	0.9884	0.99111	0.98567	0.98785	0.91883	0.93512		182	0.9998	0.99942	0.9999	0.99902	0.98901	0.9914	0.92993	0.92589	0.78809	0.81053
182.4	0.99556	1.00117	0.992	0.993011	0.97667	0.97128	0.919174	0.888174	0.90789	0.90462		182.4	0.99677	0.99439	0.99468	0.992382	0.966957	0.970541	0.91101	0.88004	0.83581	0.84172		182.4	0.99975	0.99852	0.99495	0.99576	0.98831	0.99132	0.98551	0.98793	0.91867	0.93473		182.4	1.00007	0.99924	0.99998	0.99891	0.9892	0.9914	0.92991	0.92547	0.78765	0.81031
182.8	0.99534	1.0011	0.99187	0.992899	0.97654	0.97128	0.919049	0.887909	0.90794	0.90442		182.8	0.99676	0.99442	0.99456	0.992335	0.966752	0.970489	0.91086	0.87976	0.83539	0.84147		182.8	1.00062	0.99962	0.99472	0.99611	0.9882	0.99132	0.98556	0.98801	0.91869	0.93447		182.8	1.0003	0.99904	0.99937	0.99852	0.98959	0.99127	0.92981	0.92521	0.78723	0.81012
183.2	0.99506	1.00105	0.991805	0.992741	0.97645	0.9713	0.918858	0.887643	0.90805	0.90425		183.2	0.99666	0.99454	0.99439	0.992276	0.966613	0.970438	0.91045	0.87959	0.83482	0.84122		183.2	1.00127	0.99991	0.99461	0.9964	0.98777	0.99112	0.98577	0.98792	0.91859	0.93428		183.2	1.00023	0.99889	0.99876	0.99839	0.9899	0.99115	0.92979	0.92526	0.78673	0.80988
183.6	0.99471	1.00108	0.991742	0.992638	0.97636	0.97128	0.918603	0.887378	0.90813	0.90404		183.6	0.99662	0.99463	0.99423	0.992314	0.966499	0.970382	0.90983	0.87927	0.83419	0.84083		183.6	1.0017	0.99959	0.99459	0.99662	0.98748	0.99087	0.98586	0.98783	0.91811	0.93418		183.6	0.9998	0.99889	0.99822	0.99828	0.98982	0.99133	0.92976	0.92521	0.78644	0.80955
184	0.99489	1.0011	0.991685	0.992568	0.9763	0.97109	0.918375	0.887153	0.90817	0.90382		184	0.99656	0.99473	0.99409	0.992325	0.966397	0.970365	0.90922	0.87907	0.83344	0.84046		184	1.00159	0.9992	0.99495	0.99691	0.98707	0.99076	0.98616	0.9879	0.91791	0.93393		184	0.99924	0.99886	0.99783	0.99842	0.98955	0.99148	0.92943	0.92505	0.78594	0.80911
184.4	0.99478	1.00108	0.991684	0.992553	0.97626	0.97085	0.918182	0.886949	0.90806	0.90355		184.4	0.99653	0.9947	0.994	0.992309	0.966328	0.970321	0.90872	0.87883	0.83284	0.84002		184.4	1.0012	0.99812	0.99503	0.99734	0.98678	0.99031	0.98647	0.98792	0.91758	0.93376		184.4	0.99884	0.99912	0.99742	0.99863	0.98941	0.99149	0.92919	0.92467	0.78537	0.8085
184.8	0.9948	1.00104	0.991745	0.992551	0.97624	0.97083	0.918023	0.886726	0.90781	0.90326		184.8	0.99649	0.99468	0.99403	0.992305	0.966269	0.970245	0.90826	0.87866	0.83235	0.83957		184.8	1.00082	0.99769	0.99504	0.99732	0.98654	0.99008	0.98669	0.98792	0.91714	0.93354		184.8	0.99856	0.99952	0.99767	0.99891	0.98928	0.99167	0.92899	0.92426	0.78491	0.80773
185.2	0.99482	1.00092	0.991798	0.99257	0.97619	0.97074	0.917941	0.886513	0.90752	0.90293		185.2	0.99654	0.9946	0.99409	0.99234	0.966191	0.970144	0.90803	0.87841	0.83208	0.83917		185.2	1.00074	0.99797	0.99502	0.9973	0.98659	0.99006	0.98687	0.98814	0.91685	0.93325		185.2	0.99872	0.99999	0.99777	0.99914	0.9892	0.99173	0.92866	0.92376	0.78459	0.80702
185.6	0.99497	1.0008	0.991862	0.992609	0.97617	0.97071	0.917883	0.886297	0.90715	0.90271		185.6	0.99653	0.99454	0.99416	0.992307	0.966129	0.970007	0.90782	0.87806	0.83182	0.83882		185.6	1.00096	0.99832	0.99487	0.99743	0.98643	0.99003	0.98701	0.98818	0.91708	0.93296		185.6	0.99919	1.00042	0.99784	0.99945	0.98922	0.99162	0.92819	0.92357	0.78408	0.80639
186	0.99484	1.00075	0.991917	0.99267	0.97615	0.97081	0.917776	0.886056	0.90675	0.90254		186	0.99656	0.9945	0.99425	0.992308	0.966028	0.969816	0.9076	0.87754	0.8316	0.83858		186	1.00116	0.99794	0.99471	0.99763	0.98643	0.9899	0.98694	0.98804	0.91708	0.93289		186	0.99946	1.0011	0.99797	0.99976	0.98938	0.99135	0.928	0.92342	0.78374	0.80591
186.4	0.99492	1.0007	0.991935	0.992663	0.97612	0.97109	0.917627	0.885768	0.9065	0.90246		186.4	0.99656	0.99447	0.9943	0.992295	0.965914	0.969657	0.90724	0.87707	0.83124	0.8383		186.4	1.00118	0.99866	0.99485	0.99788	0.98629	0.98995	0.9868	0.98774	0.91709	0.93271		186.4	0.99967	1.00128	0.99812	1.00005	0.98935	0.99115	0.92769	0.92349	0.78344	0.80555
186.8	0.99492	1.00067	0.991915	0.99266	0.97605	0.9712	0.917436	0.885502	0.90632	0.90233		186.8	0.99661	0.99439	0.99425	0.992251	0.965809	0.969561	0.90679	0.87659	0.83088	0.83796		186.8	1.00122	0.99877	0.99496	0.99832	0.98603	0.98984	0.98674	0.98726	0.91716	0.93252		186.8	0.99971	1.00143	0.998	1.0002	0.98918	0.9909	0.92739	0.92367	0.78294	0.80534
187.2	0.99525	1.00074	0.991863	0.992649	0.97597	0.97139	0.917146	0.885209	0.90607	0.90216		187.2	0.99666	0.99434	0.99422	0.992235	0.965718	0.969495	0.90619	0.8762	0.83043	0.83758		187.2	1.00156	0.9984	0.9949	0.99894	0.98573	0.98971	0.98648	0.98675	0.91721	0.93239		187.2	0.99942	1.00171	0.9982	1.00042	0.98895	0.99067	0.92724	0.92378	0.78245	0.80509
187.6	0.99552	1.00078	0.991795	0.992612	0.97587	0.97147	0.916837	0.884913	0.90597	0.90198		187.6	0.99675	0.99427	0.99418	0.99221	0.965603	0.969463	0.90586	0.87593	0.82996	0.83724		187.6	1.0017	0.99872	0.99516	0.9993	0.98561	0.98972	0.98646	0.9865	0.91688	0.93214		187.6	0.9989	1.0018	0.99844	1.00046	0.98884	0.99039	0.9272	0.92381	0.78199	0.80484
188	0.9958	1.00077	0.991741	0.992523	0.97573	0.9714	0.916586	0.884634	0.90602	0.90174		188	0.99677	0.99413	0.99417	0.992145	0.965529	0.969483	0.90576	0.87581	0.82933	0.83677		188	1.00145	0.99989	0.99517	0.999469	0.98549	0.989599	0.98663	0.98647	0.9166	0.93176		188	0.9986	1.00168	0.99848	1.00036	0.98865	0.99026	0.92708	0.92374	0.78143	0.80455
188.4	0.99617	1.00088	0.991671	0.992473	0.97561	0.97121	0.916334	0.884383	0.90595	0.90142		188.4	0.99677	0.99412	0.99425	0.99213	0.965467	0.969488	0.90581	0.87574	0.82877	0.83637		188.4	1.00099	1.00048	0.99488	0.99937	0.98564	0.98949	0.98684	0.98668	0.91625	0.93147		188.4	0.99815	1.00169	0.99858	1.00013	0.98874	0.99016	0.92696	0.92349	0.78087	0.80414
188.8	0.99653	1.00096	0.991628	0.992439	0.97551	0.97105	0.916084	0.884126	0.90578	0.90112		188.8	0.99674	0.99422	0.99434	0.992161	0.965396	0.969449	0.90594	0.87568	0.82832	0.83605		188.8	1.00048	1.00123	0.99474	0.99911	0.98606	0.98948	0.98691	0.98712	0.91585	0.93148		188.8	0.99782	1.00153	0.99868	1.00003	0.98899	0.99007	0.92687	0.92303	0.78052	0.80361
189.2	0.99657	1.001	0.991678	0.992426	0.97544	0.97092	0.915918	0.883896	0.90563	0.90094		189.2	0.99665	0.99429	0.99442	0.992144	0.965294	0.969408	0.9062	0.87558	0.82797	0.83573		189.2	0.99953	1.00235	0.99495	0.99859	0.98649	0.98956	0.98703	0.98749	0.91552	0.93138		189.2	0.9975	1.00089	0.99861	0.99968	0.98934	0.99015	0.92665	0.92267	0.77997	0.80302
189.6	0.9965	1.00099	0.99174	0.99244	0.97541	0.97088	0.9158	0.88368	0.90536	0.90077		189.6	0.99654	0.99437	0.99455	0.992151	0.965174	0.969369	0.90625	0.87532	0.82761	0.83539		189.6	0.9983	1.00255	0.99503	0.99818	0.98687	0.98945	0.98691	0.98779	0.91533	0.93134		189.6	0.99774	1.00062	0.99853	0.99948	0.98953	0.9904	0.92636	0.92229	0.77944	0.80252
190	0.99647	1.00096	0.991832	0.992534	0.97542	0.97099	0.915649	0.883462	0.90495	0.90071		190	0.99646	0.99446	0.99463	0.99222	0.965052	0.969323	0.90618	0.87503	0.82738	0.83523		190	0.99779	1.00216	0.9952	0.99785	0.98715	0.9894	0.98662	0.98795	0.91537	0.93153		190	0.99797	1.00022	0.99859	0.99923	0.98991	0.99053	0.9261	0.92192	0.77896	0.80201
190.4	0.99629	1.00084	0.991946	0.99263	0.97543	0.9711	0.915513	0.883267	0.90461	0.900649		190.4	0.99642	0.99446	0.99464	0.992199	0.964931	0.96928	0.90606	0.87463	0.82713	0.83498		190.4	0.99817	1.00176	0.99571	0.99756	0.98709	0.98929	0.98642	0.98802	0.91539	0.93175		190.4	0.99831	0.99996	0.99861	0.99897	0.99017	0.9906	0.92609	0.92172	0.77845	0.80152
190.8	0.99606	1.00076	0.992017	0.992719	0.97548	0.97129	0.915389	0.883048	0.9044	0.90052		190.8	0.9964	0.99437	0.99464	0.992123	0.96482	0.969258	0.90594	0.87419	0.82676	0.83468		190.8	0.99873	1.00113	0.99602	0.99746	0.98666	0.98917	0.98634	0.98798	0.91543	0.93175		190.8	0.99866	0.99995	0.9987	0.99878	0.99036	0.99059	0.92594	0.92169	0.77782	0.80106
191.2	0.99586	1.00065	0.992017	0.992807	0.97558	0.97145	0.915255	0.882802	0.90415	0.90032		191.2	0.99641	0.99434	0.99461	0.992014	0.964753	0.969226	0.90557	0.87371	0.82623	0.83436		191.2	0.99922	1.00019	0.99611	0.99742	0.98628	0.9889	0.98641	0.98794	0.91536	0.93184		191.2	0.99914	1.00029	0.9988	0.99903	0.99039	0.9904	0.92577	0.92155	0.77721	0.80071
191.6	0.99582	1.00079	0.992036	0.992873	0.97563	0.97152	0.915057	0.882533	0.90398	0.9		191.6	0.99643	0.99431	0.9945	0.991969	0.964747	0.969179	0.90507	0.87357	0.82579	0.834		191.6	0.99994	0.99981	0.99626	0.99737	0.98606	0.9887	0.98645	0.98785	0.91534	0.93208		191.6	0.99902	1.00023	0.99879	0.99914	0.99051	0.99005	0.92549	0.92126	0.77662	0.80016
192	0.9959	1.00101	0.992055	0.992895	0.97562	0.9715	0.914838	0.882264	0.90373	0.89952		192	0.99646	0.99426	0.99437	0.991796	0.964742	0.969096	0.9044	0.87326	0.82539	0.83349		192	1.0003	0.99958	0.99651	0.9973	0.98608	0.98864	0.9865	0.98779	0.9149	0.932		192	0.99899	1.00033	0.99861	0.99938	0.9903	0.98987	0.92517	0.92123	0.776	0.79956
192.4	0.99588	1.00129	0.992099	0.992881	0.97564	0.97154	0.914624	0.88195	0.90344	0.89906		192.4	0.99646	0.99423	0.99418	0.991721	0.964736	0.969027	0.90387	0.87291	0.82503	0.83307		192.4	1.00004	0.99897	0.99646	0.99728	0.98627	0.98875	0.98643	0.98757	0.91468	0.93183		192.4	0.99917	1.00033	0.99827	0.99976	0.98996	0.98973	0.92482	0.92114	0.77553	0.79908
192.8	0.99594	1.00158	0.992188	0.992859	0.97563	0.97143	0.914419	0.881659	0.90299	0.89869		192.8	0.99647	0.99427	0.99396	0.991682	0.964738	0.968953	0.90324	0.87242	0.82465	0.83266		192.8	0.99949	0.99848	0.99636	0.99695	0.98672	0.98877	0.98638	0.9874	0.914559	0.93159		192.8	0.99931	1.00033	0.99803	1.00001	0.98943	0.98972	0.92454	0.92097	0.77507	0.79863
193.2	0.99591	1.00192	0.992282	0.9928	0.97553	0.97128	0.914191	0.881382	0.90264	0.89831		193.2	0.99644	0.99416	0.99372	0.991669	0.964695	0.968868	0.90301	0.87193	0.8244	0.83224		193.2	0.99928	0.99801	0.99625	0.99681	0.98696	0.98878	0.98621	0.98727	0.91443	0.93129		193.2	0.99917	1.00051	0.99783	0.99976	0.98903	0.98986	0.92417	0.92078	0.77475	0.7982
193.6	0.99578	1.00197	0.99235	0.992729	0.97552	0.97111	0.914003	0.881116	0.90227	0.89804		193.6	0.99644	0.99396	0.99353	0.991612	0.964628	0.96879	0.90311	0.87108	0.82419	0.83177		193.6	0.99923	0.9973	0.99591	0.99647	0.98666	0.98889	0.98624	0.98701	0.91419	0.93098		193.6	0.99919	1.00107	0.99782	0.99974	0.98858	0.99012	0.92401	0.92074	0.77445	0.79792
194	0.99548	1.0019	0.992381	0.992628	0.97557	0.97095	0.913863	0.880842	0.90205	0.89788		194	0.99644	0.99379	0.99338	0.991706	0.96454	0.968764	0.90341	0.87046	0.82403	0.83137		194	0.99953	0.99635	0.99517	0.99601	0.986008	0.98897	0.98626	0.98664	0.9142	0.93091		194	0.99917	1.00142	0.99812	0.99946	0.98842	0.99021	0.92387	0.92056	0.77416	0.79775
194.4	0.99538	1.00172	0.992336	0.992544	0.97556	0.97065	0.91374	0.880565	0.90188	0.89778		194.4	0.99641	0.99354	0.99329	0.991785	0.964428	0.96871	0.90334	0.87	0.82383	0.83099		194.4	0.99962	0.99623	0.99458	0.99562	0.98558	0.98887	0.98622	0.98636	0.91392	0.9308		194.4	0.99882	1.00189	0.99851	0.99919	0.98832	0.99034	0.92342	0.92053	0.77371	0.79754
194.8	0.99525	1.00148	0.992301	0.992441	0.97557	0.97045	0.913636	0.880264	0.90179	0.89761		194.8	0.99636	0.99324	0.99332	0.991848	0.964272	0.968638	0.90327	0.86981	0.82366	0.83073		194.8	1.00009	0.99611	0.99413	0.99563	0.98509	0.98887	0.98612	0.98604	0.91346	0.93088		194.8	0.99866	1.00226	0.99863	0.99878	0.98841	0.99041	0.92284	0.92037	0.77325	0.79732
195.2	0.9953	1.00119	0.992266	0.992356	0.97561	0.97024	0.913501	0.879956	0.90169	0.89752		195.2	0.99637	0.99307	0.99342	0.991975	0.964146	0.968596	0.9029	0.86965	0.82345	0.8305		195.2	1.00052	0.99607	0.9937	0.99561	0.98486	0.98911	0.986	0.98572	0.91312	0.93104		195.2	0.99891	1.0022	0.9988	0.99865	0.98852	0.9904	0.92253	0.92024	0.77281	0.79691
195.6	0.99558	1.001	0.992235	0.992252	0.97563	0.97011	0.913374	0.879635	0.90155	0.89745		195.6	0.99636	0.99305	0.99352	0.992035	0.96401	0.968523	0.90209	0.8697	0.82307	0.8304		195.6	1.00088	0.99612	0.99352	0.99596	0.98538	0.98918	0.98575	0.98568	0.91285	0.93099		195.6	0.99902	1.00179	0.99897	0.99836	0.98882	0.99054	0.92222	0.9201	0.7723	0.79639
196	0.99583	1.00085	0.992211	0.992175	0.97562	0.97	0.913251	0.879273	0.9013	0.89735		196	0.99632	0.99301	0.99361	0.992041	0.963877	0.96842	0.90114	0.86974	0.82257	0.83027		196	1.00085	0.99675	0.99386	0.9966	0.9861	0.98906	0.98542	0.98588	0.91251	0.93067		196	0.99885	1.0016	0.99892	0.99841	0.98896	0.99089	0.92203	0.91998	0.77177	0.79581
196.4	0.99594	1.00072	0.992274	0.992141	0.97566	0.96999	0.913131	0.878906	0.900969	0.89725		196.4	0.99632	0.99314	0.99377	0.992012	0.963775	0.968333	0.90052	0.86966	0.82212	0.83005		196.4	1.00087	0.99696	0.99434	0.99727	0.98645	0.98917	0.98523	0.98616	0.91226	0.93038		196.4	0.99888	1.00132	0.99877	0.99826	0.98906	0.99118	0.92212	0.91957	0.77127	0.79512
196.8	0.99619	1.0006	0.992245	0.992131	0.97571	0.96994	0.912996	0.878549	0.90066	0.89725		196.8	0.99639	0.99331	0.99386	0.992011	0.963696	0.968255	0.90016	0.86942	0.82176	0.82967		196.8	1.0006	0.9977	0.99483	0.99766	0.98679	0.98929	0.98486	0.98649	0.91217	0.92985		196.8	0.99861	1.00081	0.99876	0.99859	0.98915	0.9913	0.92242	0.91946	0.77083	0.7945
197.2	0.99631	1.00059	0.992185	0.992131	0.97578	0.9699	0.912918	0.878207	0.90028	0.89719		197.2	0.99645	0.99343	0.99397	0.991934	0.963632	0.968157	0.90005	0.86898	0.82147	0.82918		197.2	1.00014	0.99874	0.99539	0.99766	0.9868	0.98932	0.98457	0.98669	0.91194	0.92929		197.2	0.99813	1.00044	0.99856	0.99895	0.98923	0.99142	0.92265	0.91934	0.77026	0.79405
197.6	0.99609	1.00068	0.992125	0.992156	0.97583	0.96987	0.912838	0.877896	0.89988	0.89709		197.6	0.99647	0.99353	0.99404	0.991927	0.963556	0.968096	0.90036	0.86851	0.82129	0.82857		197.6	0.99961	1.00008	0.99578	0.99761	0.98651	0.98947	0.98455	0.98672	0.91178	0.92882		197.6	0.99801	1.00023	0.99828	0.99913	0.98894	0.99107	0.9227	0.91922	0.76979	0.79374
198	0.99586	1.00079	0.992027	0.992179	0.97585	0.96984	0.912707	0.877663	0.89959	0.89699		198	0.99652	0.99364	0.99414	0.991907	0.963515	0.96802	0.90079	0.86784	0.82117	0.82802		198	0.99915	1.00073	0.99597	0.99738	0.98617	0.98985	0.98471	0.98662	0.91174	0.928578		198	0.99824	1.00001	0.99789	0.99914	0.98871	0.99052	0.92252	0.91902	0.76936	0.79351
198.4	0.9957	1.00103	0.991872	0.992125	0.97584	0.96989	0.912557	0.877485	0.89933	0.89685		198.4	0.99657	0.99365	0.99418	0.991897	0.963464	0.967945	0.90133	0.86722	0.82104	0.82747		198.4	0.99932	1.00126	0.99603	0.99707	0.986008	0.98998	0.98486	0.98653	0.91181	0.92843		198.4	0.9986	0.99945	0.99758	0.99945	0.98867	0.99001	0.92221	0.91878	0.76895	0.79336
198.8	0.99524	1.00132	0.991839	0.992064	0.97577	0.96999	0.912375	0.877333	0.89905	0.89662		198.8	0.99653	0.99364	0.99422	0.991805	0.963428	0.967881	0.90172	0.86676	0.82096	0.82704		198.8	0.99951	1.00127	0.99617	0.99693	0.98589	0.99011	0.98518	0.98633	0.91173	0.92844		198.8	0.99895	0.9993	0.99738	0.99937	0.98855	0.98981	0.92193	0.91836	0.76848	0.79312
199.2	0.99502	1.00143	0.991864	0.991996	0.97565	0.97014	0.912142	0.877182	0.89884	0.89642		199.2	0.99643	0.99376	0.99415	0.991757	0.96336	0.96782	0.90187	0.86654	0.82066	0.82684		199.2	0.99975	1.00089	0.99595	0.99704	0.985969	0.9899	0.98548	0.98625	0.91175	0.92849		199.2	0.99945	0.99927	0.99724	0.9989	0.98839	0.98965	0.92172	0.91802	0.76802	0.7928
199.6	0.99513	1.00141	0.99186	0.991942	0.97551	0.9702	0.911868	0.877004	0.89881	0.89624		199.6	0.99638	0.99375	0.99406	0.991746	0.963283	0.967742	0.90188	0.86622	0.82025	0.82668		199.6	1.00004	1.00031	0.99582	0.99677	0.985998	0.989599	0.98559	0.98609	0.91162	0.92863		199.6	0.9996	0.99905	0.99719	0.99895	0.9887	0.98981	0.92168	0.91763	0.76745	0.79237
200	0.99532	1.00138	0.991913	0.991894	0.97543	0.97022	0.911624	0.876771	0.89881	0.89606		200	0.9963	0.99381	0.99397	0.991749	0.963176	0.967691	0.90209	0.86606	0.81976	0.82645		200	1.00021	1.00027	0.99541	0.99669	0.98602	0.98918	0.98555	0.98595	0.91135	0.92864		200	0.99947	0.99868	0.99743	0.99904	0.98899	0.99002	0.92175	0.91724	0.76684	0.79178
200.4	0.99549	1.00121	0.991974	0.991891	0.97538	0.97012	0.911345	0.8765	0.89879	0.89594		200.4	0.99623	0.99386	0.99385	0.991762	0.963088	0.96765	0.90192	0.86593	0.81918	0.82616		200.4	0.99996	1.00026	0.99491	0.99662	0.98587	0.98883	0.98535	0.98584	0.91099	0.928569		200.4	0.999	0.99916	0.99777	0.99877	0.9892	0.99021	0.92195	0.91718	0.76624	0.79111
200.8	0.99593	1.00102	0.991933	0.991874	0.97536	0.97002	0.911086	0.876192	0.8988	0.8959		200.8	0.99624	0.99394	0.99373	0.991871	0.963001	0.967582	0.90169	0.86565	0.81849	0.82577		200.8	0.99984	1.00058	0.99415	0.99626	0.98564	0.98858	0.98521	0.98579	0.91091	0.928549		200.8	0.99867	0.9992	0.998	0.9987	0.98954	0.99027	0.92205	0.91717	0.7657	0.79048
201.2	0.9963	1.00089	0.991888	0.991861	0.97537	0.96984	0.910847	0.875879	0.89875	0.89578		201.2	0.99626	0.99393	0.99367	0.991916	0.962922	0.967534	0.90157	0.86537	0.81808	0.82498		201.2	0.99987	1.00075	0.9937	0.99619	0.98533	0.98861	0.98506	0.98573	0.91065	0.92837		201.2	0.99797	0.99941	0.99861	0.99916	0.98975	0.99035	0.92187	0.91713	0.76529	0.78986
201.6	0.99649	1.00083	0.991882	0.991836	0.97539	0.96974	0.910619	0.875603	0.89855	0.89565		201.6	0.99627	0.99403	0.99375	0.991874	0.962902	0.967481	0.90159	0.86531	0.81774	0.82419		201.6	0.99997	1.00082	0.99327	0.99645	0.98483	0.98887	0.98492	0.98572	0.91046	0.92817		201.6	0.99744	0.99993	0.99917	0.99901	0.98955	0.99031	0.92146	0.91711	0.76498	0.7892
202	0.99674	1.0008	0.991902	0.991781	0.97539	0.96975	0.910372	0.875351	0.89835	0.89558		202	0.9963	0.99407	0.99378	0.991803	0.962916	0.967417	0.90114	0.86516	0.81742	0.82343		202	1.00033	1.00079	0.99318	0.99659	0.98432	0.98934	0.98481	0.98568	0.9103	0.92807		202	0.99729	1.00071	0.99948	0.99885	0.98945	0.99035	0.92134	0.91715	0.76468	0.78867
202.4	0.99709	1.0008	0.991911	0.991719	0.97538	0.96973	0.910133	0.875121	0.89821	0.89533		202.4	0.99631	0.99411	0.99384	0.991753	0.962867	0.96734	0.90091	0.86492	0.8171	0.82275		202.4	1.00064	1.00075	0.9932	0.99662	0.98426	0.98978	0.98498	0.98541	0.9101	0.92795		202.4	0.9974	1.00098	0.99967	0.9989	0.98927	0.99032	0.92098	0.91705	0.76441	0.78824
202.8	0.99737	1.00074	0.99197	0.991693	0.97531	0.96962	0.909856	0.874943	0.89808	0.89498		202.8	0.99631	0.99416	0.99387	0.991634	0.962813	0.967285	0.90055	0.86469	0.81678	0.82218		202.8	1.00068	1.00006	0.99353	0.99697	0.98445	0.98993	0.98517	0.9851	0.90964	0.92768		202.8	0.99758	1.00148	0.99987	0.99877	0.98898	0.99028	0.92043	0.91696	0.76403	0.78781
203.2	0.99748	1.00075	0.991979	0.991638	0.97525	0.96955	0.909577	0.874762	0.89798	0.8946		203.2	0.9963	0.99404	0.99388	0.99152	0.962748	0.967201	0.90025	0.86436	0.81628	0.82197		203.2	1.0009	0.99986	0.99403	0.99697	0.98487	0.99018	0.98532	0.98488	0.9094	0.9275		203.2	0.99819	1.0017	0.9995	0.99826	0.98892	0.99021	0.92012	0.91689	0.7635	0.78739
203.6	0.99767	1.00072	0.992021	0.991573	0.97523	0.96942	0.909298	0.874541	0.8979	0.89416		203.6	0.99632	0.99401	0.99374	0.991363	0.962642	0.967133	0.89981	0.86398	0.81588	0.82177		203.6	1.00093	0.99983	0.99448	0.99696	0.98561	0.99011	0.98554	0.98479	0.9091	0.92727		203.6	0.99895	1.00154	0.99901	0.99814	0.98884	0.99021	0.92005	0.91686	0.762889	0.78714
204	0.99788	1.00062	0.991989	0.991562	0.97519	0.96925	0.909	0.87429	0.89776	0.89368		204	0.99632	0.99392	0.99359	0.991277	0.962481	0.967071	0.89964	0.86369	0.8154	0.82156		204	1.00095	0.99958	0.9949	0.99677	0.98648	0.98971	0.98589	0.98469	0.90878	0.92694		204	0.99925	1.00116	0.99854	0.99822	0.98855	0.99019	0.91954	0.91686	0.76225	0.78684
204.4	0.99776	1.00059	0.992034	0.99155	0.97515	0.96923	0.908704	0.873984	0.89753	0.89344		204.4	0.99636	0.99376	0.99348	0.991181	0.962345	0.966986	0.89935	0.8634	0.81491	0.82139		204.4	1.00075	0.99981	0.99518	0.99666	0.98693	0.9894	0.986	0.98479	0.90864	0.9267		204.4	0.99952	1.00044	0.99812	0.99839	0.98825	0.99034	0.91954	0.91682	0.76163	0.78651
204.8	0.99765	1.00068	0.992067	0.991534	0.97522	0.96932	0.90846	0.873615	0.89725	0.8933		204.8	0.99639	0.99356	0.99342	0.991133	0.962174	0.96688	0.89916	0.863129	0.8145	0.82109		204.8	1.00057	1.00055	0.99536	0.99634	0.9871	0.98923	0.98584	0.98494	0.90855	0.92648		204.8	0.99978	0.99978	0.9977	0.99861	0.98794	0.99045	0.91973	0.91671	0.76109	0.78619
205.2	0.99775	1.00071	0.992081	0.991562	0.97531	0.96944	0.90823	0.873248	0.89696	0.8933		205.2	0.99644	0.99353	0.99342	0.991136	0.962008	0.96678	0.89875	0.8631	0.81411	0.82075		205.2	0.99967	1.00131	0.99499	0.99605	0.98699	0.98883	0.98558	0.98503	0.90815	0.92626		205.2	0.99967	0.99929	0.9975	0.99901	0.98756	0.99054	0.91997	0.91653	0.76069	0.7859
205.6	0.99786	1.0008	0.992001	0.991604	0.97535	0.96957	0.907998	0.872908	0.89668	0.89339		205.6	0.99646	0.99336	0.99346	0.991227	0.961802	0.966686	0.89825	0.86293	0.81344	0.82047		205.6	0.99899	1.00166	0.99469	0.99557	0.98669	0.98858	0.98519	0.98504	0.90793	0.92615		205.6	0.99912	0.99916	0.99732	0.99932	0.98753	0.99058	0.92029	0.91629	0.7603	0.78548
206	0.99779	1.001	0.991916	0.991613	0.97537	0.96957	0.907816	0.872615	0.89646	0.89344		206	0.99647	0.99327	0.99352	0.991256	0.961599	0.966584	0.8979	0.86272	0.81295	0.82022		206	0.99835	1.00203	0.99409	0.99514	0.98609	0.98848	0.98463	0.98506	0.90782	0.9261		206	0.99893	0.9991	0.99745	0.99931	0.98763	0.99051	0.92067	0.91593	0.75992	0.78516
206.4	0.99815	1.00119	0.991705	0.991611	0.97539	0.96948	0.907655	0.872381	0.89639	0.89338		206.4	0.99641	0.99329	0.99353	0.991237	0.961397	0.966525	0.89783	0.86259	0.8127	0.81998		206.4	0.9984	1.00181	0.9936	0.99508	0.98564	0.9883	0.98421	0.98502	0.90755	0.92607		206.4	0.9987	0.99957	0.99764	0.99922	0.98779	0.99032	0.92047	0.91553	0.75944	0.78489
206.8	0.9983	1.00122	0.991454	0.991599	0.97531	0.96933	0.90749	0.872181	0.8964	0.8933		206.8	0.99633	0.99331	0.99345	0.991252	0.961209	0.966497	0.89773	0.8625	0.81228	0.81977		206.8	0.99889	1.0015	0.993	0.9951	0.98514	0.98815	0.98401	0.98511	0.9073	0.926		206.8	0.99843	0.99987	0.9979	0.99922	0.9881	0.99009	0.92027	0.91516	0.75887	0.78455
207.2	0.99803	1.00127	0.991258	0.99159	0.97516	0.96915	0.907339	0.871962	0.89644	0.89311		207.2	0.99622	0.99326	0.99329	0.991305	0.961013	0.966486	0.89764	0.86214	0.81197	0.8194		207.2	0.99972	1.00053	0.99303	0.99515	0.98476	0.98792	0.98415	0.98525	0.90745	0.92595		207.2	0.99852	0.9999	0.99827	0.99912	0.98839	0.9899	0.91983	0.91484	0.75813	0.78417
207.6	0.99768	1.00129	0.991078	0.991564	0.97499	0.96898	0.907214	0.87172	0.89642	0.89288		207.6	0.99613	0.99332	0.99316	0.991439	0.960874	0.96643	0.89767	0.86184	0.81198	0.81891		207.6	1.00042	1.00007	0.99307	0.99539	0.98427	0.9878	0.98427	0.98539	0.90748	0.92574		207.6	0.99895	0.99988	0.99869	0.99917	0.9885	0.98957	0.91917	0.91442	0.75742	0.78382
208	0.99754	1.00118	0.990931	0.991561	0.97484	0.96892	0.907079	0.871486	0.89634	0.8927		208	0.99603	0.9934	0.9931	0.991601	0.960799	0.966377	0.89732	0.86142	0.81197	0.81848		208	1.00055	0.9998	0.99357	0.9957	0.98417	0.9878	0.9844	0.98555	0.90743	0.92557		208	0.99893	1	0.99901	0.99946	0.98871	0.98942	0.9188	0.9142	0.75682	0.78331
208.4	0.99712	1.001	0.990865	0.991584	0.97467	0.96879	0.906953	0.87124	0.89606	0.89253		208.4	0.99599	0.9935	0.99305	0.991797	0.960769	0.966309	0.89679	0.86093	0.81173	0.81802		208.4	1.00035	0.99971	0.99419	0.99536	0.98405	0.98788	0.98445	0.98568	0.90752	0.92532		208.4	0.99881	0.99974	0.99929	0.99986	0.98891	0.9893	0.9188	0.91384	0.75635	0.78261
208.8	0.99702	1.00088	0.990851	0.991578	0.97455	0.968629	0.906807	0.871002	0.89572	0.89237		208.8	0.99598	0.99359	0.99304	0.99195	0.960773	0.96622	0.89636	0.86038	0.81163	0.81757		208.8	1.00007	0.99954	0.99485	0.99525	0.98417	0.98792	0.98457	0.98555	0.90742	0.92532		208.8	0.99863	0.99944	0.99924	1.00025	0.98879	0.98929	0.91871	0.91354	0.75596	0.78201
209.2	0.99737	1.00078	0.990832	0.991525	0.97446	0.96839	0.906627	0.87081	0.89535	0.8922		209.2	0.99601	0.9937	0.99312	0.992008	0.960803	0.966115	0.89614	0.85991	0.81135	0.81728		209.2	0.99963	0.99978	0.99519	0.99541	0.98436	0.98828	0.9844	0.98538	0.90713	0.92517		209.2	0.99834	0.9996	0.99886	1.00096	0.98867	0.98922	0.91875	0.9132	0.75568	0.7815
209.6	0.99743	1.0007	0.990862	0.991482	0.97441	0.96816	0.906439	0.870639	0.89506	0.89203		209.6	0.99608	0.9937	0.99316	0.99189	0.960836	0.966047	0.89594	0.85936	0.81082	0.81722		209.6	0.99895	0.99931	0.99553	0.99559	0.98471	0.98857	0.98427	0.98521	0.90692	0.92514		209.6	0.99821	0.99946	0.99834	1.00135	0.98857	0.98945	0.91875	0.91302	0.75537	0.78097
210	0.9972	1.00064	0.990914	0.991372	0.97435	0.9679	0.906221	0.870456	0.89476	0.89182		210	0.99619	0.9936	0.99311	0.99171	0.960839	0.966002	0.89598	0.8589	0.81015	0.81696		210	0.99907	0.99854	0.9957	0.99597	0.98477	0.98853	0.98435	0.98501	0.9067	0.92499		210	0.99863	0.99915	0.99759	1.00177	0.98836	0.98961	0.91858	0.91266	0.75496	0.7805
210.4	0.99718	1.00059	0.990966	0.991198	0.97436	0.96766	0.905975	0.870281	0.89454	0.8916		210.4	0.9963	0.99348	0.99311	0.991494	0.960824	0.965962	0.89603	0.85863	0.80957	0.81664		210.4	0.99907	0.99776	0.99565	0.99684	0.98485	0.98847	0.98448	0.98495	0.90631	0.92487		210.4	0.99914	0.99915	0.99674	1.002	0.98819	0.98971	0.91828	0.91262	0.75444	0.7802
210.8	0.99683	1.00051	0.991039	0.991041	0.97433	0.96748	0.905712	0.870095	0.89428	0.89137		210.8	0.9964	0.99335	0.99319	0.991228	0.960781	0.965934	0.89613	0.85844	0.8089	0.81639		210.8	0.99882	0.99688	0.99573	0.99738	0.9848	0.98848	0.98451	0.985	0.90623	0.92462		210.8	0.99958	0.99927	0.99637	1.00209	0.98832	0.98974	0.91812	0.91245	0.75391	0.77985
211.2	0.99625	1.00038	0.991103	0.990922	0.97433	0.96748	0.90544	0.869897	0.89408	0.8912		211.2	0.99648	0.99321	0.99323	0.991051	0.960719	0.965919	0.89617	0.85815	0.80835	0.81611		211.2	0.99932	0.99624	0.99579	0.99761	0.98461	0.98835	0.98458	0.98484	0.90623	0.92446		211.2	1.00012	0.99913	0.99661	1.00182	0.98834	0.98978	0.918	0.91222	0.75333	0.77933
211.6	0.99594	1.00026	0.991153	0.990815	0.97434	0.96748	0.905135	0.869706	0.89381	0.89107		211.6	0.99651	0.99314	0.99328	0.990973	0.960633	0.965915	0.89621	0.85807	0.80795	0.81551		211.6	1.00006	0.99646	0.99563	0.99758	0.9846	0.9881	0.98463	0.98479	0.90612	0.92423		211.6	1.00029	0.99929	0.99728	1.00179	0.98831	0.98952	0.91787	0.91211	0.75279	0.77873
212	0.9958	1.00013	0.991194	0.990761	0.97436	0.96758	0.904883	0.869514	0.89352	0.89101		212	0.99651	0.99314	0.9934	0.990957	0.960529	0.965901	0.89624	0.85808	0.80773	0.81507		212	1.00048	0.99709	0.99521	0.99736	0.9847	0.98811	0.98445	0.9848	0.90595	0.92405		212	1.00037	0.99962	0.99795	1.0015	0.98815	0.98908	0.91764	0.91213	0.75234	0.7782
212.4	0.99528	1.00007	0.991234	0.99078	0.97434	0.96773	0.904676	0.869315	0.89324	0.89093		212.4	0.99645	0.99307	0.99352	0.991007	0.960403	0.965884	0.89616	0.85784	0.80735	0.81479		212.4	1.00085	0.99782	0.9948	0.99703	0.98477	0.98798	0.9843	0.9846	0.90582	0.92389		212.4	1.00039	0.99965	0.9987	1.00101	0.98789	0.98867	0.91736	0.91208	0.75192	0.77761
212.8	0.99527	1.00009	0.991256	0.990785	0.97432	0.96787	0.904527	0.869106	0.89291	0.89082		212.8	0.99638	0.9931	0.99354	0.991124	0.960296	0.965866	0.89595	0.8576	0.8071	0.81451		212.8	1.00097	0.99861	0.99425	0.99693	0.98484	0.98779	0.98404	0.98444	0.90568	0.92358		212.8	1.00046	0.99981	0.99936	1.0005	0.98762	0.98821	0.91688	0.91214	0.75151	0.77705
213.2	0.99523	1.00011	0.991307	0.990762	0.97424	0.96799	0.904433	0.868867	0.89251	0.890639		213.2	0.99631	0.99323	0.99353	0.991142	0.960203	0.965868	0.89573	0.85749	0.80692	0.81425		213.2	1.00043	0.99946	0.99373	0.99696	0.98485	0.9876	0.98385	0.98462	0.90544	0.92335		213.2	1.00029	1.00012	0.99942	0.99995	0.98755	0.98779	0.91624	0.91229	0.75117	0.77662
213.6	0.99523	1.00004	0.991356	0.990703	0.97411	0.96809	0.904397	0.868605	0.89215	0.89037		213.6	0.99619	0.99333	0.99346	0.99115	0.960096	0.96586	0.89552	0.85721	0.80658	0.81418		213.6	0.99982	0.99963	0.99341	0.99727	0.98469	0.98753	0.98364	0.98469	0.90522	0.92321		213.6	1.00025	1.00027	0.99909	0.99899	0.9876	0.98764	0.9157	0.91222	0.75081	0.77626
214	0.99529	1.00006	0.991432	0.990665	0.97397	0.96809	0.904324	0.868327	0.89187	0.89001		214	0.99606	0.99335	0.99338	0.991136	0.959998	0.965848	0.89516	0.85679	0.80617	0.8141		214	0.99924	0.99936	0.99349	0.99743	0.98448	0.98755	0.98356	0.98468	0.90521	0.92316		214	0.99993	1.00025	0.99896	0.99805	0.98783	0.98773	0.91517	0.91201	0.75025	0.77596
214.4	0.99554	1.00004	0.991501	0.990568	0.97384	0.96808	0.904213	0.868032	0.89165	0.88963		214.4	0.99597	0.9934	0.99328	0.991074	0.959882	0.96585	0.89484	0.85652	0.80599	0.81383		214.4	0.99884	0.99901	0.99367	0.99735	0.98395	0.98776	0.9834	0.98495	0.90532	0.92293		214.4	0.99985	1.00047	0.99878	0.99749	0.98812	0.98782	0.91483	0.91171	0.74968	0.77559
214.8	0.99526	0.99997	0.991567	0.990542	0.97374	0.96798	0.904077	0.867756	0.89157	0.88923		214.8	0.99591	0.99329	0.9932	0.991008	0.959728	0.96586	0.89454	0.85627	0.80574	0.81349		214.8	0.99892	0.99912	0.99394	0.99717	0.98346	0.9879	0.9833	0.98511	0.9053	0.92282		214.8	1.00002	1.00063	0.99832	0.99703	0.98835	0.98793	0.91456	0.91141	0.74906	0.77524
215.2	0.99513	0.99999	0.991612	0.990512	0.97368	0.96778	0.903885	0.867509	0.89154	0.88893		215.2	0.99586	0.99313	0.99318	0.991036	0.959603	0.965841	0.89406	0.85595	0.80527	0.81298		215.2	0.99926	0.99865	0.99421	0.9971	0.98338	0.98794	0.9833	0.98514	0.90531	0.92267		215.2	1.0001	1.00037	0.99803	0.9968	0.98846	0.98801	0.91441	0.91109	0.74843	0.77476
215.6	0.99513	1.00015	0.991686	0.990523	0.97367	0.96751	0.90364	0.867279	0.8915	0.88869		215.6	0.99589	0.99301	0.99329	0.991051	0.95951	0.965794	0.89348	0.85571	0.80495	0.81242		215.6	0.99977	0.99867	0.99448	0.99691	0.98316	0.98793	0.98346	0.98514	0.9053	0.92248		215.6	1.00002	0.99998	0.99796	0.99701	0.98844	0.98787	0.91461	0.91086	0.74783	0.77422
216	0.99501	1.00029	0.991712	0.990563	0.97368	0.96734	0.903382	0.867041	0.89143	0.88846		216	0.99594	0.99301	0.99343	0.991102	0.959456	0.965731	0.89309	0.85551	0.80465	0.8118		216	0.9999	0.99911	0.99453	0.99695	0.9831	0.98794	0.98345	0.98531	0.90509	0.9222		216	1.00008	0.99961	0.99766	0.99753	0.98826	0.98764	0.91489	0.91071	0.7474	0.77351
216.4	0.99498	1.00048	0.991728	0.990671	0.97371	0.96718	0.90309	0.866839	0.89133	0.88821		216.4	0.99599	0.99307	0.99362	0.991181	0.959459	0.965638	0.89285	0.85524	0.80411	0.8113		216.4	0.99986	0.99957	0.99436	0.99722	0.9837	0.98786	0.98341	0.98538	0.90467	0.92213		216.4	0.99974	0.99905	0.99749	0.99776	0.98829	0.98743	0.91509	0.91055	0.74706	0.77296
216.8	0.99505	1.00071	0.991733	0.990743	0.97373	0.96712	0.9028	0.866651	0.89115	0.88796		216.8	0.99603	0.99326	0.99383	0.991255	0.959516	0.965524	0.89258	0.85483	0.80355	0.81072		216.8	0.99958	0.99943	0.99433	0.99734	0.98436	0.988	0.98352	0.9855	0.90419	0.92218		216.8	0.99904	0.99854	0.99737	0.9982	0.9882	0.98739	0.9154	0.91031	0.74672	0.77234
217.2	0.99493	1.00091	0.991756	0.990863	0.97376	0.96719	0.902557	0.866476	0.891008	0.88759		217.2	0.99605	0.99335	0.99404	0.991256	0.959491	0.96541	0.89255	0.85445	0.80327	0.81028		217.2	0.99917	0.99977	0.99436	0.99723	0.98455	0.98834	0.98354	0.98563	0.90365	0.92221		217.2	0.99879	0.9985	0.99716	0.99864	0.98811	0.9875	0.9157	0.91002	0.74638	0.77188
217.6	0.99457	1.00107	0.991768	0.990961	0.9738	0.96735	0.902334	0.86627	0.89091	0.88716		217.6	0.99603	0.99342	0.99411	0.991271	0.959451	0.965338	0.89254	0.85415	0.80289	0.80984		217.6	0.99866	1.00006	0.99433	0.99708	0.98486	0.9887	0.98338	0.98581	0.90297	0.92221		217.6	0.9986	0.99871	0.99703	0.99896	0.98816	0.98766	0.91554	0.9099	0.74599	0.77155
218	0.99431	1.00119	0.991793	0.990955	0.97383	0.96739	0.902129	0.866114	0.89075	0.88678		218	0.99601	0.99339	0.99406	0.991246	0.959347	0.965295	0.89254	0.854	0.8024	0.80942		218	0.99844	1.00021	0.99428	0.99676	0.98493	0.98876	0.98346	0.9856	0.90242	0.9223		218	0.9982	0.99902	0.99701	0.99907	0.98837	0.98794	0.9152	0.9098	0.74548	0.77131
218.4	0.99395	1.00124	0.991857	0.990929	0.97384	0.9674	0.901964	0.86591	0.89047	0.88644		218.4	0.99598	0.9933	0.99398	0.991199	0.959223	0.96527	0.89238	0.8539	0.80204	0.80896		218.4	0.99821	1.00026	0.99453	0.99649	0.98467	0.98877	0.98366	0.98544	0.90211	0.92228		218.4	0.99822	0.99944	0.99697	0.99946	0.9884	0.98826	0.91476	0.90978	0.74486	0.77092
218.8	0.99397	1.0012	0.991936	0.990864	0.97382	0.96734	0.901797	0.86568	0.8903	0.88607		218.8	0.99595	0.9932	0.99383	0.991128	0.959085	0.965255	0.89235	0.85391	0.80175	0.8087		218.8	0.99798	1.0005	0.99459	0.99609	0.9843	0.9886	0.98375	0.9853	0.90194	0.92216		218.8	0.99844	0.99964	0.99723	0.99971	0.98851	0.9884	0.91431	0.90987	0.74435	0.77057
219.2	0.99435	1.00108	0.99199	0.990765	0.97381	0.9671	0.901568	0.865416	0.88997	0.88584		219.2	0.99594	0.99322	0.99362	0.991071	0.959012	0.96524	0.89219	0.85404	0.80122	0.80834		219.2	0.99775	1.00023	0.99449	0.99589	0.98422	0.9883	0.98376	0.9851	0.90177	0.92196		219.2	0.9982	0.99949	0.99777	0.99991	0.98855	0.98836	0.91384	0.91004	0.74381	0.7702
219.6	0.99498	1.00086	0.992008	0.990685	0.97378	0.96688	0.901349	0.865182	0.88963	0.88561		219.6	0.99594	0.9932	0.99348	0.990984	0.958934	0.965193	0.89216	0.854	0.80075	0.80803		219.6	0.99775	0.99928	0.99435	0.99592	0.98428	0.98802	0.98382	0.98489	0.90187	0.92168		219.6	0.99821	0.99932	0.99802	1.00009	0.98846	0.98854	0.91354	0.9099	0.74331	0.76977
220	0.99554	1.00057	0.992041	0.990672	0.97373	0.96677	0.901123	0.864866	0.88936	0.8854		220	0.99593	0.99326	0.99347	0.990883	0.958902	0.965132	0.8919	0.85378	0.80051	0.8077		220	0.99784	0.99844	0.99423	0.99606	0.98436	0.9879	0.98389	0.98494	0.90184	0.92133		220	0.99848	0.99919	0.99813	1.00032	0.98821	0.98856	0.9135	0.9097	0.743	0.76931
220.4	0.99623	1.00031	0.992014	0.990626	0.97372	0.96674	0.900896	0.864562	0.8892	0.88522		220.4	0.99591	0.99332	0.9934	0.99075	0.958863	0.965074	0.89179	0.85352	0.80018	0.80737		220.4	0.99807	0.99761	0.99399	0.99613	0.98421	0.98785	0.98385	0.98482	0.90181	0.92105		220.4	0.99843	0.99898	0.99825	1.00039	0.98792	0.98852	0.9137	0.90948	0.74281	0.76886
220.8	0.99659	1.00009	0.991953	0.99061	0.97373	0.96678	0.900636	0.864251	0.88892	0.88517		220.8	0.99588	0.99336	0.99342	0.990566	0.958812	0.965014	0.89168	0.853168	0.79988	0.80691		220.8	0.99826	0.99677	0.99373	0.99678	0.98409	0.9879	0.9837	0.98469	0.90166	0.92066		220.8	0.9984	0.99878	0.99819	1.0004	0.98776	0.98854	0.91369	0.90925	0.74248	0.76844
221.2	0.99654	0.99999	0.991862	0.990623	0.97368	0.96698	0.900417	0.863935	0.88875	0.88508		221.2	0.99583	0.9933	0.99347	0.990427	0.958759	0.964935	0.89158	0.8527	0.79962	0.8066		221.2	0.9987	0.99641	0.99359	0.99733	0.98387	0.98784	0.98353	0.98478	0.90169	0.92038		221.2	0.99849	0.9987	0.99795	1.00032	0.98781	0.98863	0.91369	0.90886	0.74211	0.76794
221.6	0.99615	1	0.991768	0.990617	0.9736	0.96713	0.90018	0.863575	0.88861	0.88507		221.6	0.9958	0.99331	0.99353	0.990309	0.958763	0.964883	0.89131	0.85233	0.79939	0.80628		221.6	0.99883	0.99722	0.99341	0.99764	0.98344	0.98784	0.98361	0.98483	0.90167	0.9203		221.6	0.99844	0.99853	0.99804	1.0006	0.98795	0.9885	0.91375	0.90862	0.74173	0.76743
222	0.99581	1.00013	0.991687	0.990596	0.97357	0.96712	0.899919	0.863266	0.8884	0.88506		222	0.99577	0.99325	0.99346	0.990197	0.958761	0.964828	0.89111	0.852	0.79907	0.805969		222	0.99901	0.99816	0.99317	0.99795	0.98331	0.98796	0.98367	0.98494	0.90177	0.92028		222	0.9983	0.99824	0.99827	1.00063	0.98823	0.98845	0.91377	0.90838	0.74113	0.76704
222.4	0.99544	1.00028	0.991617	0.990605	0.9735	0.96704	0.899656	0.86294	0.88816	0.88512		222.4	0.99574	0.99323	0.9934	0.990117	0.95878	0.964758	0.89074	0.85167	0.79891	0.80558		222.4	0.99931	0.99942	0.992758	0.99809	0.98351	0.98804	0.98378	0.98513	0.90168	0.9202		222.4	0.99816	0.99809	0.99838	1.00065	0.98857	0.98839	0.91343	0.90809	0.74048	0.76675
222.8	0.99516	1.00042	0.991656	0.990647	0.97344	0.96688	0.89942	0.8626	0.88794	0.88505		222.8	0.99572	0.99319	0.99331	0.990135	0.958777	0.964679	0.89016	0.85151	0.79851	0.80519		222.8	0.99957	1.00107	0.99231	0.99795	0.98353	0.98808	0.98413	0.98533	0.90162	0.92021		222.8	0.99801	0.99831	0.9985	1.00077	0.98865	0.98828	0.91314	0.90769	0.73994	0.76646
223.2	0.99508	1.00046	0.991767	0.990684	0.97343	0.96663	0.899198	0.862241	0.88768	0.88499		223.2	0.9957	0.99325	0.99326	0.990124	0.958732	0.964634	0.88958	0.8514	0.79819	0.80464		223.2	0.99956	1.00256	0.99182	0.99764	0.98369	0.9884	0.98467	0.98537	0.90145	0.92023		223.2	0.9981	0.99848	0.99873	1.00091	0.98853	0.98809	0.91285	0.90743	0.73945	0.76623
223.6	0.99528	1.00047	0.991932	0.990752	0.97344	0.96629	0.899005	0.861919	0.88731	0.88493		223.6	0.99563	0.99324	0.99324	0.990112	0.958619	0.964569	0.88917	0.85128	0.79778	0.804		223.6	0.99955	1.00326	0.99161	0.99731	0.98382	0.98852	0.98478	0.98552	0.90123	0.92004		223.6	0.99821	0.99859	0.99863	1.00032	0.98837	0.98785	0.91243	0.90718	0.73901	0.76599
224	0.99536	1.00045	0.992109	0.990851	0.97346	0.96606	0.898891	0.861594	0.88695	0.88476		224	0.9956	0.99328	0.99333	0.990176	0.958488	0.964496	0.88888	0.8513	0.79736	0.80346		224	0.999	1.0033	0.99163	0.99707	0.98354	0.98851	0.98463	0.98546	0.90095	0.91975		224	0.99848	0.99884	0.99868	0.99988	0.98819	0.98772	0.91185	0.90698	0.73856	0.76566
224.4	0.99551	1.00045	0.992344	0.990948	0.97349	0.96582	0.898792	0.861331	0.88662	0.88447		224.4	0.99561	0.99322	0.99341	0.990256	0.958327	0.964456	0.88878	0.85127	0.79671	0.80302		224.4	0.99826	1.00311	0.99198	0.99696	0.98303	0.9884	0.98467	0.98553	0.90056	0.91957		224.4	0.99891	0.99915	0.99885	0.99946	0.98792	0.98778	0.91165	0.90676	0.73811	0.76527
224.8	0.99558	1.00051	0.99241	0.990999	0.9735	0.96556	0.898709	0.861095	0.88628	0.8842		224.8	0.99561	0.99324	0.99349	0.990307	0.958222	0.964429	0.88886	0.85117	0.79625	0.80267		224.8	0.99789	1.0023	0.99246	0.99664	0.9829	0.98807	0.98448	0.98565	0.90035	0.91939		224.8	0.99896	0.99907	0.99906	0.99886	0.98774	0.98783	0.91163	0.90668	0.73761	0.76491
225.2	0.99554	1.00066	0.992461	0.990994	0.97349	0.96532	0.898619	0.860927	0.88597	0.88381		225.2	0.99566	0.99312	0.99351	0.990388	0.95818	0.964389	0.88887	0.85104	0.79588	0.80234		225.2	0.99796	1.00144	0.99297	0.99641	0.98258	0.98764	0.98407	0.98563	0.90017	0.9192		225.2	0.99877	0.99937	0.99909	0.99829	0.98766	0.98801	0.91184	0.90658	0.7371	0.76454
225.6	0.9956	1.00075	0.992455	0.990922	0.97348	0.96512	0.898512	0.860754	0.88582	0.88334		225.6	0.99578	0.99301	0.99344	0.990498	0.958166	0.96434	0.88874	0.85088	0.79555	0.80207		225.6	0.99821	1.0004	0.9932	0.99634	0.98239	0.98737	0.98386	0.9855	0.89997	0.91918		225.6	0.99847	0.99989	0.99919	0.99819	0.98755	0.98844	0.91217	0.90651	0.73659	0.76417
226	0.99568	1.0008	0.992388	0.99078	0.97345	0.96485	0.898345	0.860605	0.88567	0.88296		226	0.99589	0.99283	0.99339	0.990544	0.958164	0.964303	0.88853	0.85039	0.79513	0.80174		226	0.99956	0.9995	0.99342	0.99628	0.98242	0.98711	0.98378	0.98553	0.89978	0.91918		226	0.99801	1.00011	0.99914	0.99816	0.98735	0.9887	0.91255	0.90647	0.73625	0.76377
226.4	0.99553	1.00079	0.992275	0.990612	0.9734	0.96454	0.89816	0.860415	0.88551	0.8826		226.4	0.9959	0.99276	0.99344	0.990583	0.958155	0.964207	0.88827	0.84996	0.79494	0.80143		226.4	1.00109	0.9985	0.99331	0.9963	0.98273	0.98697	0.98346	0.98541	0.89995	0.91912		226.4	0.99765	0.99999	0.99901	0.99813	0.98733	0.98877	0.91274	0.90661	0.73577	0.76334
226.8	0.99562	1.00071	0.992275	0.990417	0.97332	0.96424	0.897949	0.860243	0.88533	0.88227		226.8	0.996	0.99258	0.99346	0.990595	0.958095	0.964111	0.88808	0.84943	0.79477	0.80099		226.8	1.0024	0.99785	0.99322	0.99647	0.98275	0.98711	0.98333	0.98514	0.89985	0.91917		226.8	0.99793	1.0002	0.99875	0.99826	0.98739	0.98901	0.91284	0.90673	0.73526	0.76282
227.2	0.9959	1.00057	0.992191	0.99025	0.97321	0.96394	0.897732	0.860062	0.88509	0.8821		227.2	0.99606	0.99249	0.99353	0.990624	0.958017	0.964013	0.88802	0.84885	0.79445	0.80067		227.2	1.00308	0.99737	0.99321	0.99681	0.98284	0.98716	0.98332	0.98513	0.89972	0.91922		227.2	0.99825	1.00013	0.99857	0.99842	0.9874	0.98934	0.91262	0.90686	0.73472	0.76228
227.6	0.99578	1.00042	0.992139	0.990144	0.9731	0.96375	0.897503	0.859897	0.88475	0.88198		227.6	0.99609	0.99246	0.99361	0.990597	0.957918	0.963958	0.88805	0.84826	0.79407	0.80029		227.6	1.00368	0.99736	0.99331	0.99695	0.98276	0.98709	0.98331	0.98528	0.89968	0.91917		227.6	0.99889	0.99987	0.99822	0.99852	0.9875	0.98928	0.91242	0.90694	0.73412	0.76177
228	0.99578	1.00031	0.992076	0.990076	0.97297	0.96371	0.897313	0.859713	0.88444	0.88186		228	0.99607	0.9925	0.99351	0.990556	0.957806	0.963885	0.88799	0.84812	0.79384	0.79984		228	1.00296	0.99768	0.99313	0.99686	0.98286	0.9871	0.98332	0.98533	0.8996	0.91919		228	0.99955	0.99999	0.99791	0.99861	0.98773	0.98926	0.91233	0.90689	0.73337	0.76124
228.4	0.99572	1.00018	0.991966	0.990014	0.97284	0.96374	0.897169	0.859546	0.88412	0.88171		228.4	0.99616	0.99248	0.99333	0.990526	0.957724	0.963851	0.88776	0.84796	0.79348	0.79928		228.4	1.00216	0.99813	0.99321	0.99656	0.98286	0.98712	0.98336	0.98539	0.89931	0.91915		228.4	1.00015	1.00033	0.99761	0.99874	0.98791	0.98922	0.91216	0.90664	0.73277	0.76069
228.8	0.99538	1.0001	0.991826	0.990018	0.97271	0.96384	0.89704	0.859347	0.88388	0.88154		228.8	0.99617	0.99255	0.99311	0.990536	0.957671	0.963812	0.88737	0.84787	0.79301	0.79886		228.8	1.00117	0.99865	0.99337	0.99617	0.9831	0.98719	0.983	0.98559	0.89911	0.91896		228.8	1.0004	1.0004	0.99744	0.99879	0.98813	0.98899	0.91188	0.9063	0.73224	0.7602
229.2	0.99485	1.0001	0.991749	0.990025	0.97268	0.96398	0.896891	0.85911	0.88359	0.88129		229.2	0.99614	0.9927	0.99287	0.990428	0.957572	0.963776	0.88697	0.84783	0.79266	0.7983		229.2	1.00075	0.99944	0.99356	0.99574	0.98337	0.98721	0.98259	0.98575	0.8989	0.91865		229.2	1.0006	1.00026	0.99739	0.99885	0.9884	0.9885	0.91176	0.90593	0.73174	0.75971
229.6	0.99466	1.00018	0.991635	0.989977	0.97265	0.96404	0.896774	0.858826	0.88335	0.88099		229.6	0.99606	0.99283	0.99265	0.990347	0.957477	0.963709	0.88646	0.84773	0.79239	0.79781		229.6	0.99979	1.0001	0.99374	0.99541	0.98386	0.98728	0.98225	0.98567	0.89846	0.91837		229.6	1.00051	1.00029	0.99772	0.9989	0.9885	0.98829	0.91136	0.90537	0.73125	0.75918
230	0.99439	1.00029	0.991555	0.989901	0.97265	0.96409	0.896595	0.858489	0.88306	0.880659		230	0.99603	0.99288	0.99255	0.990309	0.957406	0.963656	0.88605	0.84735	0.792	0.7974		230	0.99978	1.00023	0.99419	0.99547	0.98418	0.98724	0.98208	0.98563	0.8981	0.91809		230	1.00068	1.00023	0.99815	0.99899	0.98839	0.98801	0.91076	0.90504	0.73083	0.75876
230.4	0.99453	1.00049	0.991545	0.98985	0.97272	0.96418	0.896355	0.858127	0.88276	0.88035		230.4	0.99591	0.9929	0.99255	0.9903	0.957339	0.963607	0.88578	0.84702	0.79161	0.79709		230.4	0.9995	1.00006	0.99452	0.99577	0.98444	0.98719	0.98194	0.98564	0.89777	0.91788		230.4	1.00065	1.00022	0.99859	0.99906	0.98816	0.98767	0.91024	0.90487	0.73039	0.75841
230.8	0.99481	1.00071	0.991531	0.989765	0.97285	0.96422	0.896112	0.857776	0.88241	0.88		230.8	0.99578	0.99292	0.99265	0.990306	0.957276	0.96357	0.8856	0.84672	0.79126	0.79676		230.8	0.99952	0.99954	0.99475	0.9962	0.98445	0.98705	0.98229	0.98562	0.8975	0.91778		230.8	1.00074	1.00037	0.99897	0.99915	0.98777	0.98737	0.90981	0.90472	0.72993	0.7581
231.2	0.99519	1.00085	0.99154	0.989705	0.9729	0.96424	0.895903	0.857422	0.88219	0.87972		231.2	0.99574	0.99278	0.9928	0.99043	0.957269	0.963544	0.88523	0.84627	0.79078	0.79647		231.2	0.99896	0.99845	0.99497	0.99659	0.98437	0.98717	0.98271	0.98549	0.89729	0.91779		231.2	1.00067	1.00064	0.99924	0.99906	0.98745	0.98712	0.90912	0.9046	0.72942	0.75782
231.6	0.9956	1.00089	0.991573	0.9897	0.97284	0.96433	0.895681	0.857127	0.88197	0.87949		231.6	0.99577	0.99259	0.993	0.990542	0.957261	0.963519	0.88507	0.84585	0.79025	0.79615		231.6	0.99946	0.99751	0.99518	0.9971	0.98448	0.98732	0.98285	0.98554	0.89734	0.91788		231.6	1.00068	1.00065	0.99926	0.99889	0.98735	0.98684	0.90874	0.90484	0.72891	0.75761
232	0.99594	1.00088	0.99159	0.989764	0.97279	0.96432	0.895532	0.856892	0.88179	0.87931		232	0.99582	0.9925	0.99318	0.990659	0.957243	0.963516	0.88501	0.84541	0.78986	0.79581		232	0.9997	0.99745	0.99519	0.99713	0.98453	0.98754	0.98256	0.98566	0.8973	0.91793		232	1.00006	1.00051	0.99905	0.99871	0.98732	0.98675	0.90846	0.90488	0.72836	0.75735
232.4	0.99598	1.00079	0.991546	0.989791	0.97268	0.9644	0.895394	0.856677	0.88157	0.87912		232.4	0.99591	0.99256	0.99333	0.99066	0.957216	0.963522	0.88496	0.84486	0.78949	0.79556		232.4	1.00035	0.9979	0.99512	0.99695	0.9844	0.98779	0.98228	0.9859	0.89725	0.91791		232.4	0.99957	1.00033	0.99878	0.99863	0.98744	0.98678	0.90838	0.90483	0.72779	0.75705
232.8	0.99582	1.00069	0.991468	0.989823	0.97252	0.96445	0.895274	0.856465	0.88146	0.87898		232.8	0.99606	0.99247	0.99346	0.990603	0.957167	0.963515	0.88481	0.84426	0.7891	0.79532		232.8	1.00073	0.99883	0.99492	0.99671	0.98435	0.98803	0.98179	0.98596	0.89712	0.9178		232.8	0.99877	1.00004	0.99848	0.99873	0.98762	0.98681	0.90837	0.90481	0.72721	0.7567
233.2	0.99559	1.00058	0.991326	0.989847	0.97236	0.96451	0.89511	0.856272	0.88123	0.87873		233.2	0.9961	0.99258	0.99349	0.990457	0.957096	0.963493	0.88491	0.84382	0.78883	0.79522		233.2	1.00116	1.00013	0.99449	0.99648	0.98414	0.98804	0.98114	0.98602	0.89686	0.91765		233.2	0.99849	0.99987	0.99818	0.99914	0.98759	0.98706	0.90868	0.90471	0.72665	0.75631
233.6	0.99513	1.00049	0.991185	0.989865	0.97234	0.96445	0.894928	0.856052	0.88094	0.87849		233.6	0.99607	0.99276	0.99352	0.99034	0.957067	0.963468	0.88466	0.84347	0.78845	0.79517		233.6	1.00082	1.00087	0.99409	0.99622	0.98346	0.98801	0.98092	0.98597	0.89634	0.91737		233.6	0.99836	1.0001	0.99814	0.99978	0.98736	0.98727	0.909	0.90438	0.72612	0.75583
234	0.99477	1.00041	0.991029	0.989826	0.97228	0.96437	0.894683	0.855818	0.88058	0.87827		234	0.996	0.99288	0.99361	0.990123	0.957034	0.963415	0.88431	0.8432	0.78797	0.79513		234	1.00034	1.00131	0.99383	0.99617	0.98253	0.98809	0.98107	0.9858	0.89593	0.91716		234	0.9986	1.00048	0.99806	1.00043	0.98724	0.98735	0.90935	0.90403	0.72564	0.75537
234.4	0.99448	1.00031	0.990902	0.98982	0.97229	0.96411	0.894455	0.85559	0.88035	0.87808		234.4	0.99595	0.99285	0.9936	0.99002	0.956997	0.963327	0.88389	0.84296	0.78757	0.79495		234.4	0.99957	1.00119	0.99345	0.99626	0.9819	0.98789	0.98107	0.98547	0.8955	0.91696		234.4	0.99881	1.00091	0.99794	1.00095	0.98696	0.98747	0.90941	0.90348	0.72522	0.75486
234.8	0.99465	1.00024	0.990787	0.989818	0.97224	0.96382	0.894198	0.855332	0.87999	0.8779		234.8	0.99583	0.99293	0.99349	0.990004	0.956982	0.963224	0.88341	0.84274	0.78721	0.79458		234.8	0.99851	1.00093	0.99311	0.99648	0.98152	0.98753	0.98111	0.98526	0.89508	0.91677		234.8	0.99944	1.00147	0.99798	1.00124	0.98666	0.98782	0.90927	0.90288	0.72475	0.7543
235.2	0.99484	1.00025	0.990705	0.989803	0.97215	0.96359	0.893997	0.855066	0.87973	0.87786		235.2	0.99583	0.99284	0.99356	0.990064	0.956981	0.963122	0.88286	0.8426	0.78696	0.79409		235.2	0.998	1.00029	0.99288	0.99647	0.98145	0.98717	0.98151	0.98514	0.8948	0.9165		235.2	0.99973	1.00183	0.99791	1.00113	0.98641	0.98791	0.90887	0.90235	0.72431	0.75377
235.6	0.99519	1.00033	0.990618	0.989781	0.97203	0.96336	0.893822	0.85479	0.87958	0.87773		235.6	0.99589	0.99267	0.99349	0.990058	0.956963	0.963021	0.88271	0.84238	0.78676	0.79358		235.6	0.99774	1.00033	0.99279	0.99604	0.98164	0.98682	0.9817	0.9851	0.89471	0.91623		235.6	0.99985	1.0018	0.99754	1.00079	0.98628	0.98793	0.9083	0.90185	0.72391	0.75322
236	0.99545	1.00047	0.990528	0.989782	0.97197	0.96321	0.893698	0.854502	0.87947	0.87754		236	0.99596	0.99259	0.99339	0.990143	0.956959	0.962905	0.8826	0.84212	0.78668	0.79298		236	0.99766	0.99978	0.99265	0.99581	0.9824	0.98625	0.98193	0.98505	0.89453	0.91589		236	0.99982	1.00154	0.99749	1.0002	0.98625	0.98805	0.90758	0.90145	0.72344	0.75264
236.4	0.99564	1.00068	0.990415	0.989828	0.97185	0.96303	0.89357	0.854181	0.87924	0.87726		236.4	0.99602	0.99258	0.99332	0.990187	0.956964	0.962781	0.88256	0.8419	0.78647	0.79227		236.4	0.99775	1.00002	0.99313	0.99544	0.98311	0.98603	0.98249	0.98498	0.89447	0.91561		236.4	0.99983	1.00098	0.99749	0.9996	0.98638	0.98815	0.90678	0.90134	0.722918	0.75223
236.8	0.99554	1.00078	0.990362	0.989921	0.97185	0.96298	0.893505	0.853902	0.879	0.87689		236.8	0.99606	0.99267	0.99326	0.990143	0.956966	0.962677	0.88269	0.84161	0.78618	0.79176		236.8	0.9985	0.99975	0.99374	0.99476	0.98351	0.986	0.98296	0.98505	0.89452	0.91527		236.8	0.99966	1.00008	0.99734	0.99909	0.98671	0.9878	0.90626	0.90133	0.72251	0.75184
237.2	0.99541	1.00082	0.990324	0.990032	0.97198	0.96279	0.893416	0.853642	0.8787	0.87643		237.2	0.99605	0.99283	0.99312	0.990029	0.956964	0.962559	0.88277	0.84122	0.78563	0.79119		237.2	0.9988	0.99918	0.99417	0.99447	0.98373	0.98615	0.98311	0.9851	0.89453	0.91515		237.2	0.99962	0.99923	0.99722	0.99905	0.98711	0.98756	0.90583	0.90136	0.72216	0.75142
237.6	0.99509	1.00085	0.990261	0.990151	0.9721	0.96271	0.893294	0.853397	0.87838	0.87599		237.6	0.99604	0.99304	0.99307	0.990041	0.956927	0.962418	0.88255	0.84086	0.78514	0.79046		237.6	0.99918	0.99848	0.99428	0.99471	0.98386	0.98644	0.9832	0.98511	0.89447	0.91514		237.6	0.99949	0.99845	0.99719	0.9991	0.98741	0.98732	0.90538	0.90138	0.72175	0.75114
238	0.99489	1.00079	0.990279	0.990284	0.97215	0.96258	0.893131	0.853189	0.87814	0.87558		238	0.99602	0.99304	0.99303	0.990088	0.956859	0.962305	0.88223	0.84057	0.78463	0.78993		238	0.99938	0.99821	0.99442	0.99473	0.98379	0.98697	0.98308	0.98512	0.89449	0.91511		238	0.99955	0.99789	0.99684	0.9994	0.98745	0.98687	0.90509	0.90137	0.72146	0.75091
238.4	0.9949	1.0007	0.990377	0.990345	0.97218	0.96256	0.892951	0.852996	0.87797	0.87523		238.4	0.99596	0.99299	0.99301	0.990175	0.956769	0.962215	0.88179	0.84023	0.78413	0.78952		238.4	0.99946	0.99699	0.994	0.99486	0.98345	0.98734	0.98268	0.98526	0.8944	0.91503		238.4	0.99961	0.99781	0.99656	0.99965	0.98735	0.98629	0.90506	0.90116	0.72121	0.75057
238.8	0.99488	1.00072	0.990417	0.990344	0.97212	0.96246	0.892711	0.852779	0.87791	0.8749		238.8	0.99603	0.9928	0.99303	0.99028	0.956628	0.962125	0.88143	0.83994	0.783798	0.78902		238.8	0.99961	0.9965	0.99368	0.99537	0.98302	0.98786	0.98238	0.98508	0.89419	0.91513		238.8	0.99951	0.99801	0.996208	0.99973	0.98692	0.98602	0.90495	0.9008	0.72094	0.75033
239.2	0.99508	1.00081	0.990464	0.990347	0.97196	0.96239	0.892453	0.852526	0.87779	0.87456		239.2	0.99611	0.99252	0.99303	0.990468	0.956447	0.962022	0.88116	0.83963	0.78366	0.78861		239.2	0.99981	0.99693	0.99359	0.99556	0.98256	0.98831	0.98225	0.98479	0.89409	0.9151		239.2	0.99899	0.99843	0.99608	0.99961	0.98637	0.98586	0.90491	0.90049	0.72055	0.7502
239.6	0.99552	1.00078	0.990579	0.990386	0.9718	0.96225	0.892229	0.852247	0.87762	0.87427		239.6	0.99615	0.99222	0.99299	0.990576	0.956291	0.961927	0.88113	0.83931	0.7835	0.78849		239.6	1.00001	0.99716	0.99383	0.9957	0.98224	0.9886	0.98218	0.98448	0.89399	0.91498		239.6	0.99862	0.99921	0.99596	0.99943	0.98581	0.98589	0.9051	0.90018	0.72014	0.74996
240	0.9959	1.0008	0.990632	0.990413	0.97166	0.9622	0.892019	0.851912	0.87736	0.87397		240	0.99625	0.99214	0.9929	0.990628	0.956159	0.961827	0.88114	0.83885	0.78322	0.78824		240	1.00059	0.99742	0.99394	0.99602	0.98174	0.98858	0.9821	0.98416	0.89377	0.91496		240	0.99838	0.99993	0.99633	0.99915	0.98534	0.98618	0.90537	0.89993	0.71966	0.74965
240.4	0.99619	1.00077	0.99064	0.990472	0.97157	0.96224	0.891875	0.851583	0.87712	0.87371		240.4	0.99641	0.99204	0.99292	0.990605	0.956024	0.961698	0.88122	0.83852	0.78303	0.78805		240.4	1.00146	0.99836	0.99417	0.99644	0.98159	0.98867	0.98223	0.98366	0.89361	0.91495		240.4	0.99819	1.00019	0.99665	0.99909	0.98493	0.9865	0.90559	0.89989	0.71907	0.74931
240.8	0.99648	1.00067	0.990705	0.990543	0.97151	0.96232	0.891716	0.851235	0.87683	0.87355		240.8	0.99649	0.99199	0.99298	0.990649	0.955933	0.961572	0.88108	0.83823	0.7828	0.78793		240.8	1.00167	0.99869	0.99413	0.99662	0.98174	0.9884	0.98238	0.98337	0.89352	0.91477		240.8	0.99814	1.00063	0.99716	0.99931	0.98467	0.98668	0.9058	0.90005	0.71843	0.7489
241.2	0.99652	1.0004	0.990714	0.990617	0.97148	0.96261	0.89157	0.850905	0.87665	0.8734		241.2	0.99653	0.99207	0.9931	0.990608	0.955855	0.961499	0.88082	0.83805	0.78256	0.78785		241.2	1.00211	0.99802	0.99407	0.99698	0.98202	0.98794	0.98223	0.98326	0.89315	0.91454		241.2	0.99847	1.00104	0.99756	0.99927	0.98465	0.98686	0.906	0.90002	0.71787	0.748378
241.6	0.99659	1.00028	0.99069	0.99063	0.97146	0.96294	0.891409	0.850595	0.87651	0.8732		241.6	0.9966	0.99216	0.99332	0.990605	0.955759	0.961475	0.88043	0.83787	0.78222	0.78757		241.6	1.00237	0.99753	0.99381	0.9972	0.98217	0.98759	0.98204	0.9832	0.89279	0.91434		241.6	0.99881	1.00086	0.99815	0.99931	0.98466	0.98682	0.90615	0.89991	0.71734	0.74781
242	0.9967	1.00018	0.990707	0.990599	0.97146	0.96314	0.891268	0.850323	0.87635	0.87299		242	0.99662	0.99221	0.99359	0.990583	0.955639	0.961467	0.88007	0.83779	0.78203	0.78716		242	1.002	0.99707	0.99377	0.99728	0.98235	0.98725	0.98204	0.98333	0.89255	0.914		242	0.9988	1.00077	0.99821	0.99942	0.98489	0.98677	0.90618	0.8997	0.71678	0.74723
242.4	0.99687	1.00014	0.990706	0.990545	0.97145	0.96319	0.891078	0.850059	0.87609	0.87274		242.4	0.99661	0.9923	0.99363	0.990632	0.95553	0.961536	0.88	0.83757	0.78167	0.78673		242.4	1.00115	0.99636	0.99382	0.99726	0.98237	0.98678	0.98194	0.98366	0.8922	0.91354		242.4	0.9986	1.001	0.99839	0.99941	0.98525	0.9869	0.90623	0.89929	0.71633	0.74668
242.8	0.9972	1.00015	0.990664	0.990536	0.97145	0.96312	0.890918	0.849851	0.87586	0.87241		242.8	0.9966	0.99242	0.99365	0.99056	0.955435	0.961619	0.88001	0.8373	0.78113	0.78614		242.8	1.00044	0.99596	0.99406	0.99724	0.98229	0.9864	0.98161	0.98398	0.89189	0.91321		242.8	0.99866	1.00098	0.99845	0.99922	0.98557	0.98704	0.9063	0.89869	0.71581	0.74606
243.2	0.99761	1.00024	0.990685	0.990522	0.97143	0.96284	0.890762	0.849645	0.87558	0.87219		243.2	0.99664	0.99251	0.99367	0.990592	0.955381	0.961681	0.88017	0.83689	0.78056	0.78548		243.2	0.99947	0.99673	0.99428	0.99706	0.98209	0.98617	0.98147	0.98417	0.89182	0.91299		243.2	0.99862	1.0009	0.99854	0.99934	0.98571	0.98679	0.90627	0.89808	0.71516	0.74545
243.6	0.99786	1.00025	0.990673	0.99055	0.97142	0.96252	0.890607	0.849426	0.87524	0.87202		243.6	0.99666	0.99259	0.99363	0.990543	0.955359	0.961723	0.88032	0.83645	0.78013	0.78483		243.6	0.99843	0.99758	0.99455	0.99676	0.98188	0.98588	0.98132	0.98419	0.89183	0.91275		243.6	0.99845	1.00124	0.99836	0.99937	0.98611	0.98666	0.90607	0.89767	0.71457	0.74498
244	0.99796	1.00024	0.990611	0.990633	0.97139	0.96226	0.890444	0.849217	0.875	0.87194		244	0.99673	0.99265	0.99353	0.990562	0.955386	0.961739	0.88049	0.83599	0.77961	0.78436		244	0.9976	0.99819	0.99454	0.99639	0.98171	0.98579	0.98103	0.98413	0.89189	0.91276		244	0.99833	1.00142	0.9984	0.99933	0.98636	0.98626	0.90595	0.89736	0.71394	0.74454
244.4	0.99777	1.00023	0.990588	0.990741	0.97136	0.96199	0.890268	0.84899	0.87483	0.87185		244.4	0.99675	0.99263	0.99364	0.990492	0.955422	0.961695	0.88032	0.83563	0.7792	0.78381		244.4	0.99689	0.99899	0.99442	0.99592	0.98156	0.98585	0.98065	0.98404	0.89206	0.91293		244.4	0.9984	1.00155	0.99832	0.99932	0.98644	0.98572	0.90579	0.89724	0.71328	0.74409
244.8	0.99723	1.0002	0.990597	0.990759	0.97131	0.9618	0.89011	0.848708	0.87463	0.87186		244.8	0.99677	0.99258	0.99368	0.990548	0.955439	0.961642	0.88017	0.83526	0.77905	0.78344		244.8	0.99658	1.00003	0.99415	0.99557	0.98117	0.98603	0.98057	0.98401	0.89209	0.91292		244.8	0.99813	1.00142	0.99833	0.99941	0.98669	0.98539	0.90546	0.89732	0.71277	0.7437
245.2	0.99667	1.00023	0.990605	0.99072	0.97126	0.96169	0.889961	0.848417	0.87449	0.8718		245.2	0.99672	0.99247	0.99362	0.99054	0.955429	0.961596	0.87999	0.83492	0.77884	0.78311		245.2	0.99665	1.0001	0.99392	0.99541	0.98087	0.98621	0.98068	0.98415	0.89206	0.91288		245.2	0.99786	1.00108	0.9983	0.99941	0.98707	0.9854	0.90527	0.89757	0.71233	0.74336
245.6	0.99602	1.0003	0.990644	0.990609	0.971179	0.9616	0.88982	0.848094	0.87449	0.87181		245.6	0.99662	0.99231	0.99346	0.990587	0.955399	0.961526	0.87986	0.83469	0.77843	0.78285		245.6	0.99708	0.99977	0.99377	0.99548	0.98062	0.98642	0.98076	0.98444	0.89192	0.91284		245.6	0.99772	1.00059	0.9981	0.99944	0.98729	0.98538	0.90512	0.89782	0.71183	0.743
246	0.99543	1.00041	0.990734	0.990456	0.97108	0.96145	0.889669	0.847716	0.87445	0.87171		246	0.99645	0.99204	0.99332	0.990636	0.955321	0.961479	0.87955	0.83435	0.77811	0.78257		246	0.99792	0.99984	0.99402	0.99548	0.98058	0.98658	0.98084	0.98469	0.89167	0.91263		246	0.99785	1.00021	0.99801	0.99954	0.98741	0.98552	0.90482	0.89793	0.71137	0.74264
246.4	0.99511	1.00051	0.990776	0.99022	0.97099	0.96134	0.88954	0.847321	0.87441	0.87156		246.4	0.99628	0.99187	0.99306	0.990802	0.955251	0.961424	0.87921	0.83392	0.77771	0.78233		246.4	0.99907	1.0001	0.99433	0.99552	0.98038	0.98668	0.98123	0.98488	0.89139	0.91229		246.4	0.99799	0.99957	0.99788	0.99945	0.98756	0.98574	0.90457	0.89789	0.71094	0.74231
246.8	0.99519	1.00059	0.990812	0.990026	0.97094	0.96122	0.889398	0.846913	0.87438	0.87133		246.8	0.99609	0.99164	0.99285	0.990838	0.9552	0.961336	0.87875	0.83372	0.7771	0.78202		246.8	0.99971	0.99966	0.99489	0.99556	0.98059	0.98669	0.98153	0.98497	0.89119	0.91211		246.8	0.99813	0.99922	0.99757	0.99929	0.98748	0.98586	0.9045	0.8977	0.71044	0.742
247.2	0.99519	1.00058	0.990845	0.98984	0.97094	0.96105	0.889252	0.846463	0.87423	0.87105		247.2	0.99594	0.99141	0.9927	0.990817	0.955161	0.961224	0.87805	0.8336	0.77639	0.7816		247.2	0.99986	0.99975	0.99529	0.99552	0.98088	0.98671	0.98175	0.9849	0.89097	0.91184		247.2	0.99847	0.9991	0.9972	0.9992	0.98727	0.98594	0.9044	0.89759	0.70995	0.74159
247.6	0.99535	1.00055	0.990931	0.989691	0.97098	0.96085	0.889098	0.846031	0.87391	0.870639		247.6	0.99586	0.99123	0.99265	0.990798	0.95513	0.961085	0.87729	0.83335	0.77594	0.78123		247.6	0.99988	1.00028	0.9954	0.9953	0.98126	0.98677	0.98198	0.98491	0.89083	0.91142		247.6	0.99863	0.99902	0.99729	0.99914	0.98694	0.98598	0.90429	0.89746	0.70952	0.74115
248	0.99568	1.00049	0.990979	0.989555	0.97107	0.96069	0.888942	0.84562	0.87358	0.87033		248	0.99584	0.99119	0.99263	0.990641	0.955128	0.960904	0.87679	0.83323	0.7754	0.78082		248	0.99957	1.00069	0.99531	0.99541	0.9814	0.98679	0.98232	0.98491	0.89068	0.91102		248	0.99852	0.99886	0.99723	0.999	0.98676	0.98613	0.90427	0.89747	0.70917	0.74068
248.4	0.99586	1.00043	0.991051	0.989502	0.97115	0.96056	0.888777	0.845221	0.87318	0.87008		248.4	0.99587	0.99117	0.99264	0.990377	0.955129	0.960741	0.87654	0.833158	0.77498	0.78044		248.4	0.99902	1.00056	0.99515	0.99555	0.98164	0.98684	0.98241	0.98481	0.89053	0.91082		248.4	0.99862	0.99891	0.99724	0.99918	0.98662	0.98628	0.90414	0.89758	0.70874	0.74016
248.8	0.99581	1.00039	0.991108	0.989431	0.971179	0.96044	0.888597	0.844839	0.87274	0.86983		248.8	0.99593	0.99128	0.99269	0.990209	0.95511	0.960576	0.87646	0.83265	0.77465	0.78004		248.8	0.99907	1.00115	0.99476	0.99564	0.98177	0.98694	0.98233	0.98465	0.89036	0.91055		248.8	0.99873	0.99894	0.99738	0.99944	0.98681	0.98644	0.90387	0.89774	0.70832	0.73958
249.2	0.99604	1.0004	0.991116	0.98943	0.971199	0.96039	0.888401	0.844525	0.87235	0.86959		249.2	0.99601	0.99147	0.99275	0.990073	0.955084	0.960399	0.87676	0.83203	0.77445	0.77974		249.2	0.99972	1.00111	0.99445	0.99579	0.98184	0.98687	0.98208	0.9846	0.89016	0.91038		249.2	0.9987	0.99878	0.99763	0.99957	0.98707	0.98659	0.90337	0.89748	0.70789	0.73911
249.6	0.99603	1.00036	0.991035	0.989441	0.971228	0.96041	0.88821	0.844245	0.87208	0.8694		249.6	0.99604	0.99162	0.99281	0.989907	0.955052	0.960253	0.87718	0.83153	0.77409	0.77937		249.6	1.00012	1.00093	0.99423	0.99609	0.98184	0.98675	0.982	0.98442	0.88995	0.91052		249.6	0.99915	0.9988	0.99774	0.99953	0.98747	0.98683	0.90289	0.89704	0.70739	0.73861
250	0.99593	1.00033	0.990997	0.989461	0.971238	0.96051	0.888046	0.843969	0.87179	0.86903		250	0.99611	0.99179	0.99286	0.989881	0.955001	0.960134	0.87765	0.83113	0.773788	0.77896		250	1.00042	1.00011	0.99393	0.99629	0.98193	0.98666	0.98183	0.98411	0.88977	0.91077		250	0.9999	0.99877	0.99794	0.99966	0.98769	0.98692	0.90231	0.89644	0.70669	0.73814
250.4	0.99587	1.00025	0.990966	0.989481	0.97127	0.96065	0.887905	0.843669	0.8716	0.86865		250.4	0.99608	0.99188	0.9929	0.98984	0.954933	0.96	0.87797	0.83076	0.77335	0.77849		250.4	1.00043	0.9993	0.99372	0.99649	0.98224	0.98638	0.98175	0.98405	0.88957	0.9107		250.4	1.00019	0.9987	0.99815	0.99923	0.98779	0.98692	0.90178	0.89568	0.70611	0.73776
250.8	0.99586	1.00023	0.990906	0.989538	0.97134	0.96081	0.887796	0.843388	0.87151	0.86837		250.8	0.99602	0.99181	0.9929	0.989775	0.95484	0.959902	0.87813	0.83071	0.77291	0.77808		250.8	0.99995	0.99794	0.99333	0.99667	0.9824	0.98604	0.98188	0.98422	0.88937	0.91077		250.8	1.00055	0.9986	0.99824	0.99871	0.98761	0.98691	0.90147	0.89495	0.70558	0.73748
251.2	0.99545	1.00022	0.990882	0.989548	0.97143	0.96095	0.887719	0.843076	0.8714	0.86816		251.2	0.99595	0.99174	0.99292	0.989771	0.954728	0.95983	0.87816	0.83071	0.77259	0.77774		251.2	0.99886	0.99735	0.99297	0.99666	0.98245	0.98591	0.98215	0.98425	0.88911	0.91077		251.2	1.00088	0.99913	0.99816	0.99815	0.98729	0.98696	0.90149	0.89465	0.70507	0.73702
251.6	0.9954	1.00027	0.990889	0.989558	0.97148	0.96113	0.887677	0.842737	0.87131	0.86797		251.6	0.99593	0.99169	0.99293	0.989755	0.954599	0.959773	0.8779	0.83057	0.77234	0.77736		251.6	0.99775	0.99633	0.99301	0.99658	0.98241	0.98581	0.98226	0.98433	0.88886	0.91068		251.6	1.00084	0.99911	0.99783	0.99782	0.98679	0.98707	0.90164	0.89466	0.70461	0.7366
252	0.99532	1.00028	0.990865	0.989574	0.97157	0.96117	0.887603	0.842422	0.87132	0.86789		252	0.99578	0.99158	0.99286	0.989668	0.954448	0.95973	0.87727	0.83028	0.77212	0.77711		252	0.99703	0.99616	0.9931	0.99633	0.98228	0.98571	0.98238	0.98462	0.88867	0.91042		252	1.00045	0.99937	0.99755	0.99731	0.98671	0.98724	0.90189	0.89486	0.70429	0.73622
252.4	0.99528	1.0003	0.990872	0.989586	0.97167	0.96121	0.88751	0.842171	0.87128	0.86783		252.4	0.99579	0.99147	0.99271	0.989705	0.954278	0.959711	0.87659	0.82992	0.77194	0.77676		252.4	0.99714	0.99579	0.9931	0.99618	0.982	0.98573	0.98228	0.98473	0.88846	0.91042		252.4	1.0003	0.9997	0.9973	0.9973	0.98674	0.98754	0.90217	0.89523	0.70389	0.73576
252.8	0.99535	1.00026	0.990936	0.989594	0.97177	0.96124	0.887363	0.841951	0.87116	0.86767		252.8	0.99581	0.99151	0.99255	0.989706	0.954129	0.959694	0.87613	0.82944	0.77183	0.77637		252.8	0.99762	0.99581	0.99348	0.99603	0.98166	0.98591	0.98198	0.98478	0.88826	0.91021		252.8	1	0.99985	0.99725	0.9972	0.98689	0.98778	0.9023	0.89557	0.70342	0.73526
253.2	0.99583	1.00018	0.991004	0.989629	0.9718	0.96127	0.887133	0.841786	0.87102	0.86741		253.2	0.99586	0.99159	0.99234	0.989664	0.953989	0.959671	0.87559	0.82897	0.77153	0.77587		253.2	0.99844	0.99567	0.9938	0.99606	0.98129	0.98615	0.98174	0.98485	0.88824	0.91012		253.2	0.99953	0.99906	0.99728	0.99737	0.98727	0.98793	0.90216	0.89563	0.70297	0.73489
253.6	0.99596	1.00008	0.991088	0.98968	0.97184	0.9612	0.886811	0.841642	0.8708	0.86714		253.6	0.99587	0.99177	0.99214	0.989688	0.953853	0.959637	0.8754	0.82868	0.77121	0.77534		253.6	0.99948	0.99628	0.99379	0.9961	0.98105	0.98623	0.98146	0.98492	0.88806	0.90981		253.6	0.99917	0.99886	0.99755	0.99751	0.98753	0.98787	0.90188	0.89539	0.70254	0.73456
254	0.99609	1.00001	0.991175	0.98972	0.9718	0.96118	0.88646	0.84147	0.87041	0.86695		254	0.99595	0.99192	0.9921	0.989811	0.953758	0.959611	0.87544	0.8284	0.77087	0.77466		254	1.00016	0.99666	0.99383	0.99611	0.98088	0.98629	0.981169	0.98486	0.88768	0.90967		254	0.99899	0.99851	0.99753	0.99771	0.98719	0.98764	0.9016	0.89505	0.70213	0.73418
254.4	0.99616	0.99999	0.991184	0.989748	0.97172	0.96104	0.886087	0.841243	0.86999	0.86671		254.4	0.99593	0.99205	0.9922	0.989832	0.953679	0.959566	0.87553	0.82815	0.7706	0.77415		254.4	0.99998	0.99797	0.99397	0.99597	0.98053	0.98642	0.98096	0.98477	0.88746	0.90945		254.4	0.99869	0.99814	0.99731	0.9979	0.98684	0.98709	0.9014	0.89455	0.70175	0.73381
254.8	0.99594	1.00001	0.991161	0.989754	0.97162	0.96089	0.885754	0.840963	0.86954	0.8665		254.8	0.9959	0.9921	0.99239	0.989887	0.953599	0.959521	0.87542	0.8281	0.77021	0.77372		254.8	0.99948	0.99921	0.99403	0.99604	0.98027	0.98629	0.98096	0.98445	0.88715	0.9093		254.8	0.99881	0.99831	0.99703	0.99824	0.98649	0.98644	0.90112	0.89411	0.70138	0.73339
255.2	0.99545	1.00007	0.991162	0.989752	0.97155	0.96078	0.885507	0.840596	0.86906	0.86638		255.2	0.9958	0.99202	0.99259	0.989957	0.953515	0.959473	0.8753	0.82814	0.76997	0.77317		255.2	0.99898	1.00046	0.99416	0.99607	0.98008	0.98587	0.98074	0.98415	0.88679	0.90906		255.2	0.99912	0.99918	0.99682	0.99847	0.98571	0.98569	0.90105	0.8937	0.70094	0.733
255.6	0.99502	1.00016	0.99116	0.989721	0.9715	0.96073	0.885309	0.840229	0.86864	0.86632		255.6	0.99575	0.99185	0.99275	0.989955	0.953441	0.959433	0.87493	0.82796	0.76962	0.77278		255.6	0.99866	1.00084	0.99438	0.99608	0.97986	0.98565	0.98069	0.98375	0.88669	0.90894		255.6	0.99945	0.99966	0.99664	0.99857	0.98532	0.98516	0.90097	0.89335	0.70045	0.73258
256	0.99461	1.00026	0.991206	0.989691	0.9715	0.96068	0.885138	0.839889	0.86826	0.86617		256	0.9957	0.99183	0.99283	0.989844	0.953342	0.959355	0.8745	0.82785	0.76923	0.77251		256	0.99818	1.00089	0.99447	0.99642	0.97973	0.98541	0.9806	0.98352	0.88674	0.90884		256	0.99984	0.99994	0.99676	0.99906	0.98526	0.98493	0.90087	0.89304	0.6999	0.73223
256.4	0.99426	1.00033	0.991317	0.989664	0.97151	0.96074	0.88499	0.839587	0.86801	0.8661		256.4	0.99566	0.99193	0.99284	0.989787	0.95329	0.959293	0.87414	0.82767	0.76882	0.77225		256.4	0.99823	1.00048	0.99438	0.99669	0.97998	0.98508	0.98068	0.98338	0.88655	0.90882		256.4	1.00027	1.00013	0.99715	0.99938	0.985	0.98499	0.90049	0.89295	0.69932	0.73185
256.8	0.99409	1.00035	0.991436	0.989671	0.97153	0.96075	0.88483	0.839319	0.86786	0.86601		256.8	0.99562	0.99217	0.99273	0.98976	0.953242	0.959231	0.8738	0.82725	0.76833	0.77192		256.8	0.99838	0.99992	0.99407	0.99659	0.98025	0.98494	0.98085	0.98336	0.88656	0.90889		256.8	1.00009	0.99992	0.99734	0.99962	0.98476	0.9853	0.90019	0.89269	0.69875	0.73151
257.2	0.99418	1.00033	0.991532	0.989651	0.97155	0.96065	0.884656	0.839099	0.86781	0.86588		257.2	0.99567	0.9925	0.99259	0.989729	0.953222	0.959216	0.87339	0.82667	0.76776	0.77173		257.2	0.99848	0.99908	0.99364	0.9965	0.98066	0.985	0.981179	0.98335	0.88638	0.90902		257.2	0.99983	0.9995	0.9977	0.99962	0.98518	0.98577	0.89989	0.89258	0.69821	0.73109
257.6	0.99451	1.00031	0.991658	0.989661	0.97151	0.96049	0.88454	0.838844	0.86773	0.86564		257.6	0.99562	0.99277	0.99248	0.989786	0.953182	0.95919	0.87317	0.82629	0.76733	0.77151		257.6	0.99839	0.99887	0.99322	0.99651	0.98081	0.98496	0.981218	0.98345	0.88604	0.90923		257.6	0.9993	0.99937	0.99784	0.99971	0.98538	0.98596	0.89965	0.89261	0.69768	0.73068
258	0.99478	1.00029	0.991697	0.989692	0.97146	0.9603	0.884468	0.838585	0.86771	0.86537		258	0.99561	0.99295	0.99234	0.989909	0.953133	0.959188	0.8732	0.82587	0.76691	0.77117		258	0.99895	0.99926	0.9931	0.99619	0.98089	0.98491	0.98127	0.98345	0.88567	0.90918		258	0.99873	0.99954	0.99782	0.99918	0.98568	0.98586	0.89953	0.89263	0.69714	0.73011
258.4	0.99492	1.00029	0.991702	0.989765	0.97144	0.96001	0.884392	0.838315	0.86755	0.86505		258.4	0.99563	0.99294	0.99218	0.990021	0.953019	0.959185	0.87321	0.82557	0.76653	0.77079		258.4	0.99916	0.99948	0.99324	0.99602	0.98065	0.98493	0.981189	0.98344	0.88559	0.90915		258.4	0.99827	0.99976	0.99755	0.99865	0.98601	0.98577	0.89967	0.89244	0.69659	0.72959
258.8	0.9951	1.00028	0.991723	0.989805	0.97145	0.9598	0.884323	0.838034	0.86734	0.86473		258.8	0.99568	0.99281	0.9921	0.99011	0.952908	0.959157	0.87327	0.82537	0.76632	0.77048		258.8	0.99958	0.99974	0.99372	0.9961	0.98054	0.98482	0.98109	0.98347	0.88533	0.90895		258.8	0.9982	1.00026	0.99762	0.99839	0.98624	0.98552	0.9	0.89245	0.69604	0.72904
259.2	0.99502	1.00025	0.99176	0.989854	0.97148	0.9597	0.884191	0.837749	0.86704	0.86445		259.2	0.99571	0.99258	0.99212	0.990171	0.95278	0.959082	0.87358	0.82531	0.76616	0.77022		259.2	1.0001	0.99997	0.99432	0.99623	0.98049	0.98464	0.98093	0.98358	0.88535	0.90869		259.2	0.9982	1.00056	0.99746	0.99831	0.98591	0.98514	0.9002	0.89237	0.69547	0.72852
259.6	0.99489	1.00022	0.991735	0.989903	0.97147	0.95975	0.883961	0.837491	0.8668	0.8642		259.6	0.99582	0.99232	0.99219	0.99017	0.952704	0.959038	0.87366	0.8251	0.76596	0.76983		259.6	1.00033	0.9997	0.99475	0.9963	0.98079	0.98463	0.98087	0.98364	0.88539	0.90831		259.6	0.99842	1.00061	0.99759	0.99833	0.98565	0.98503	0.90032	0.8921	0.69488	0.72796
260	0.99476	1.0002	0.991751	0.989929	0.97154	0.95986	0.883663	0.837206	0.86657	0.864		260	0.99587	0.99208	0.99226	0.990137	0.95267	0.959022	0.87342	0.82479	0.76565	0.76957		260	0.99987	0.99877	0.99471	0.99655	0.98102	0.98478	0.981	0.98354	0.88538	0.90813		260	0.9985	1.00069	0.99761	0.99856	0.9852	0.98515	0.90025	0.8918	0.6944	0.7275
260.4	0.99475	1.0002	0.991749	0.98988	0.97155	0.96008	0.883363	0.836939	0.8665	0.86382		260.4	0.99592	0.99198	0.99238	0.990096	0.952642	0.959021	0.87304	0.82445	0.76521	0.76928		260.4	0.99954	0.99801	0.99444	0.9968	0.9814	0.98491	0.98124	0.98347	0.88508	0.90776		260.4	0.99855	1.0008	0.99785	0.99874	0.98504	0.98533	0.90015	0.89157	0.69397	0.72705
260.8	0.99467	1.00027	0.991707	0.989876	0.9715	0.96032	0.883047	0.836667	0.86639	0.86361		260.8	0.99595	0.9919	0.99247	0.989977	0.952622	0.959058	0.87257	0.82412	0.76459	0.76892		260.8	0.9989	0.99741	0.99392	0.9969	0.98148	0.98518	0.98113	0.98339	0.8849	0.90759		260.8	0.9986	1.00051	0.99793	0.99859	0.98485	0.98558	0.89964	0.89124	0.6936	0.72661
261.2	0.99461	1.00046	0.991629	0.989931	0.97141	0.96048	0.882808	0.836407	0.86634	0.86339		261.2	0.99594	0.99186	0.99248	0.98992	0.95261	0.959117	0.87178	0.8236	0.76384	0.76852		261.2	0.99834	0.99693	0.99355	0.99684	0.98124	0.98568	0.98102	0.98319	0.884569	0.9075		261.2	0.99844	1.00042	0.99797	0.99837	0.98498	0.98597	0.89916	0.89089	0.69327	0.7261
261.6	0.99444	1.00062	0.991545	0.989973	0.97146	0.96048	0.882641	0.836192	0.86623	0.86323		261.6	0.99591	0.9919	0.99238	0.989864	0.952554	0.959144	0.87111	0.8232	0.76302	0.7681		261.6	0.99825	0.99696	0.99331	0.99663	0.98087	0.98593	0.98103	0.98306	0.88426	0.90749		261.6	0.99829	1.00048	0.99773	0.99802	0.98506	0.98619	0.89866	0.89062	0.693	0.72569
262	0.99451	1.00073	0.991465	0.990012	0.97138	0.96051	0.882529	0.836028	0.86608	0.86302		262	0.99595	0.99185	0.99237	0.989797	0.952463	0.959133	0.8706	0.82295	0.76246	0.76769		262	0.99863	0.99713	0.99347	0.99623	0.98055	0.98609	0.98092	0.98317	0.88395	0.9074		262	0.99819	1.0002	0.99783	0.99791	0.98527	0.98638	0.89815	0.89026	0.69264	0.72535
262.4	0.99454	1.00079	0.991415	0.990108	0.97134	0.96056	0.882398	0.835843	0.86576	0.86277		262.4	0.996	0.99178	0.99235	0.989725	0.952371	0.959104	0.87018	0.82266	0.76215	0.76731		262.4	0.99922	0.99748	0.99368	0.99592	0.98017	0.98621	0.98065	0.98327	0.88378	0.90744		262.4	0.99809	0.99997	0.99781	0.99786	0.98551	0.98626	0.89747	0.89004	0.69221	0.72492
262.8	0.99475	1.00081	0.991363	0.99015	0.97131	0.9605	0.882271	0.835662	0.86546	0.86259		262.8	0.99606	0.99177	0.99233	0.989751	0.952258	0.95906	0.86994	0.82231	0.76213	0.76691		262.8	1.00015	0.99737	0.9939	0.99563	0.98014	0.98633	0.9805	0.98335	0.88351	0.90726		262.8	0.99786	1	0.99777	0.99813	0.9859	0.98609	0.89697	0.88984	0.69167	0.72461
263.2	0.99503	1.00076	0.991311	0.990129	0.97127	0.96048	0.882101	0.835471	0.86513	0.8624		263.2	0.99611	0.99167	0.99234	0.989713	0.952116	0.959006	0.86979	0.82213	0.7623	0.76656		263.2	1.00074	0.99745	0.99364	0.99549	0.98036	0.98609	0.98043	0.98346	0.88319	0.9069		263.2	0.9981	0.99997	0.99786	0.99855	0.98617	0.98581	0.8965	0.88964	0.69118	0.72444
263.6	0.99523	1.00068	0.991277	0.99009	0.97112	0.96057	0.881903	0.835242	0.86493	0.86214		263.6	0.99617	0.99163	0.99246	0.989662	0.951999	0.958952	0.86951	0.82183	0.76253	0.76637		263.6	1.00115	0.99786	0.99327	0.99539	0.9805	0.98612	0.98013	0.9835	0.88288	0.90663		263.6	0.99818	0.99965	0.99795	0.99876	0.98643	0.98562	0.89615	0.88955	0.69061	0.72414
264	0.99508	1.00066	0.991235	0.990034	0.97098	0.96053	0.881679	0.83497	0.86472	0.8619		264	0.99614	0.99172	0.99249	0.989604	0.951894	0.958883	0.86921	0.82143	0.76256	0.76617		264	1.00148	0.99869	0.992768	0.99551	0.98058	0.98605	0.97965	0.98337	0.8827	0.90644		264	0.9984	0.99946	0.99806	0.9986	0.98664	0.98539	0.89587	0.88955	0.69013	0.72377
264.4	0.99494	1.00069	0.991202	0.98994	0.97082	0.9604	0.88149	0.834699	0.86462	0.86162		264.4	0.99607	0.99163	0.99253	0.989527	0.951825	0.958796	0.86898	0.82112	0.76226	0.76587		264.4	1.00135	0.99862	0.99222	0.99541	0.98044	0.98607	0.97942	0.98321	0.88256	0.90623		264.4	0.99856	0.99915	0.99821	0.99849	0.98655	0.98532	0.89583	0.88947	0.6897	0.72353
264.8	0.99462	1.00066	0.991191	0.989887	0.97065	0.9604	0.881333	0.834449	0.86457	0.86131		264.8	0.99596	0.99149	0.99257	0.989374	0.95174	0.958681	0.86861	0.82089	0.76181	0.76556		264.8	1.00076	0.99909	0.99158	0.99515	0.98028	0.98611	0.97922	0.98309	0.88252	0.90618		264.8	0.99898	0.99876	0.99826	0.99822	0.98639	0.98531	0.89591	0.88942	0.68936	0.72318
265.2	0.99442	1.00059	0.991188	0.989823	0.9705	0.96038	0.881201	0.834211	0.86453	0.86089		265.2	0.99586	0.99147	0.99261	0.98923	0.951677	0.958522	0.86851	0.82073	0.7612	0.76517		265.2	1.00043	0.99942	0.99135	0.99476	0.98007	0.98642	0.9789	0.98293	0.88259	0.90635		265.2	0.99906	0.99824	0.99813	0.99762	0.9862	0.98547	0.89604	0.88944	0.68901	0.72274
265.6	0.99442	1.00059	0.991217	0.989779	0.97035	0.96026	0.881074	0.833959	0.86435	0.86043		265.6	0.99578	0.99137	0.99259	0.989118	0.951627	0.958349	0.86865	0.82072	0.76067	0.76469		265.6	0.99957	0.99886	0.99126	0.99465	0.9801	0.98651	0.97894	0.98277	0.88258	0.9064		265.6	0.99926	0.99824	0.99815	0.99736	0.98603	0.9856	0.89615	0.88938	0.68863	0.72243
266	0.99466	1.0005	0.991273	0.9898	0.97022	0.96015	0.880961	0.833745	0.86423	0.85995		266	0.99573	0.99121	0.99259	0.989029	0.951596	0.958176	0.86874	0.82088	0.76025	0.76413		266	0.99845	0.99791	0.99119	0.9946	0.98024	0.98675	0.97937	0.98262	0.8824	0.90643		266	0.9992	0.9985	0.9979	0.99732	0.98581	0.98559	0.89639	0.8893	0.68814	0.72214
266.4	0.9949	1.00035	0.991364	0.989821	0.97014	0.96005	0.880868	0.833533	0.86417	0.85956		266.4	0.99571	0.99125	0.99251	0.988947	0.951598	0.957998	0.86879	0.82099	0.76002	0.76367		266.4	0.99753	0.99793	0.99119	0.99479	0.98079	0.9868	0.97939	0.98254	0.88215	0.90646		266.4	0.99927	0.99897	0.99769	0.99734	0.9858	0.98554	0.89655	0.88907	0.68759	0.72179
266.8	0.9951	1.00023	0.991444	0.989783	0.97006	0.95984	0.880735	0.833315	0.86402	0.85903		266.8	0.99571	0.99136	0.9924	0.988959	0.951645	0.957822	0.86898	0.8209	0.75967	0.76322		266.8	0.99696	0.99783	0.99148	0.99539	0.98103	0.98666	0.97944	0.98248	0.88179	0.9064		266.8	0.99901	0.99952	0.99778	0.99738	0.98586	0.98547	0.89656	0.88886	0.68693	0.72145
267.2	0.99523	1.00016	0.991508	0.989783	0.96999	0.95965	0.880581	0.833081	0.86386	0.85864		267.2	0.9957	0.99139	0.99229	0.988968	0.951721	0.95765	0.86889	0.82056	0.75943	0.76283		267.2	0.99603	0.99761	0.99175	0.99618	0.9813	0.98628	0.9796	0.98253	0.88134	0.90617		267.2	0.99895	1.00039	0.99809	0.99761	0.98589	0.98533	0.89651	0.88864	0.6863	0.72108
267.6	0.99518	1.00009	0.991512	0.989762	0.96994	0.95955	0.880411	0.832857	0.86376	0.85839		267.6	0.99566	0.99151	0.99217	0.988941	0.951791	0.957499	0.86866	0.82011	0.7591	0.76246		267.6	0.99595	0.9981	0.99201	0.99668	0.98112	0.98583	0.97946	0.98267	0.881	0.90591		267.6	0.99918	1.00076	0.99828	0.99776	0.98585	0.98521	0.89644	0.88842	0.68583	0.72062
268	0.99505	1.00007	0.991427	0.989667	0.96989	0.95952	0.880199	0.832609	0.86355	0.85814		268	0.99565	0.9916	0.99197	0.988954	0.951811	0.95737	0.86827	0.81952	0.75855	0.76225		268	0.99586	0.99863	0.99233	0.99697	0.98084	0.98525	0.97901	0.98282	0.88065	0.9055		268	0.99952	1.00082	0.9985	0.99791	0.98592	0.98536	0.89631	0.88827	0.68544	0.72017
268.4	0.99501	1.00004	0.991246	0.989595	0.96985	0.95958	0.879912	0.832357	0.86326	0.85785		268.4	0.99566	0.99158	0.99186	0.989002	0.951767	0.95726	0.86788	0.81887	0.75804	0.76207		268.4	0.99593	0.99911	0.9926	0.99698	0.98032	0.98472	0.97887	0.98293	0.8804	0.905		268.4	0.99972	1.00039	0.99866	0.99805	0.98567	0.98568	0.89614	0.88822	0.68511	0.7197
268.8	0.99501	1.00005	0.991062	0.989565	0.96983	0.95966	0.879622	0.832098	0.86303	0.85771		268.8	0.99567	0.99145	0.99178	0.988981	0.95174	0.957185	0.86734	0.81848	0.75767	0.76192		268.8	0.99575	0.99924	0.992748	0.99682	0.98024	0.98431	0.97881	0.983	0.88022	0.90456		268.8	0.99999	0.99973	0.9986	0.99828	0.98521	0.98602	0.89611	0.88811	0.68488	0.71927
269.2	0.99514	1.00002	0.990926	0.989529	0.96981	0.95978	0.879341	0.831827	0.86288	0.85753		269.2	0.99568	0.99134	0.99164	0.988955	0.951693	0.957165	0.86692	0.81829	0.75719	0.76175		269.2	0.99579	0.99946	0.99285	0.99647	0.98024	0.98409	0.97874	0.98301	0.88012	0.90413		269.2	1.00025	0.99882	0.99848	0.99866	0.98477	0.98641	0.89617	0.88789	0.6846	0.71893
269.6	0.99532	0.99993	0.99082	0.989535	0.96983	0.95977	0.879073	0.831576	0.86276	0.85727		269.6	0.99568	0.99115	0.99146	0.988935	0.951625	0.957158	0.8665	0.81808	0.75673	0.76159		269.6	0.9955	0.99894	0.99298	0.99602	0.98054	0.98401	0.97885	0.983	0.88001	0.90371		269.6	1.00005	0.99832	0.9987	0.99881	0.98443	0.98672	0.89627	0.88761	0.68412	0.71866
270	0.99542	0.99986	0.990816	0.989566	0.96991	0.95984	0.878861	0.831329	0.86274	0.857		270	0.99569	0.99102	0.99145	0.988829	0.95163	0.957162	0.86641	0.81789	0.75649	0.76117		270	0.99547	0.99862	0.99292	0.99559	0.98107	0.984	0.97903	0.98315	0.88008	0.90347		270	1.00011	0.99806	0.99882	0.99874	0.98397	0.98684	0.89626	0.88716	0.68367	0.7184
270.4	0.99541	0.99995	0.99087	0.989621	0.96994	0.95976	0.878682	0.831109	0.86269	0.85678		270.4	0.99564	0.99092	0.99146	0.988664	0.951681	0.957157	0.86634	0.81777	0.75616	0.76056		270.4	0.99565	0.99805	0.99296	0.99533	0.98164	0.98402	0.97931	0.98317	0.88016	0.90343		270.4	0.99997	0.99852	0.99887	0.99859	0.98373	0.98682	0.89618	0.8868	0.68324	0.71815
270.8	0.99541	0.99995	0.990936	0.989661	0.96993	0.95967	0.878538	0.830876	0.86259	0.85663		270.8	0.99561	0.99096	0.99149	0.988522	0.951681	0.95711	0.86619	0.8175	0.7558	0.75988		270.8	0.99663	0.99806	0.9929	0.99491	0.98164	0.98426	0.97969	0.98316	0.88034	0.90335		270.8	0.99998	0.99937	0.99893	0.99791	0.98356	0.98676	0.89595	0.88652	0.68275	0.71783
271.2	0.99524	1	0.990973	0.989719	0.96991	0.95943	0.87839	0.830659	0.8624	0.85656		271.2	0.9956	0.99108	0.99166	0.988449	0.951659	0.957037	0.86599	0.81722	0.75554	0.75915		271.2	0.99731	0.99816	0.99278	0.99436	0.98136	0.98446	0.98024	0.9831	0.8806	0.9034		271.2	0.99965	1.00022	0.99876	0.99714	0.98353	0.98654	0.89566	0.88632	0.68229	0.7174
271.6	0.99522	1.00006	0.991019	0.989748	0.96978	0.95932	0.878207	0.830428	0.86211	0.8565		271.6	0.99565	0.99122	0.99191	0.988435	0.951648	0.956934	0.8659	0.81706	0.75526	0.7583		271.6	0.99809	0.99864	0.99247	0.99426	0.98122	0.98453	0.98059	0.98304	0.88092	0.90353		271.6	0.99959	1.0008	0.99815	0.99684	0.98342	0.98637	0.89513	0.88622	0.68189	0.71689
272	0.99547	1.0001	0.991052	0.989803	0.96961	0.95903	0.877992	0.830186	0.86177	0.85653		272	0.99563	0.99132	0.99209	0.988482	0.951589	0.956811	0.86568	0.81699	0.75491	0.75755		272	0.99889	0.99895	0.99224	0.99425	0.98088	0.98467	0.98098	0.98286	0.88117	0.90366		272	0.9993	1.0011	0.9981	0.99685	0.98321	0.9863	0.8949	0.8863	0.68143	0.71633
272.4	0.9958	0.99989	0.991083	0.989825	0.96945	0.95887	0.877787	0.829893	0.86144	0.85651		272.4	0.99572	0.99151	0.99225	0.98856	0.95152	0.956701	0.86543	0.81699	0.7546	0.75699		272.4	0.99945	0.99898	0.9921	0.9941	0.98051	0.98479	0.98106	0.98295	0.88124	0.90358		272.4	0.99933	1.00065	0.99793	0.99683	0.98328	0.98618	0.8948	0.88624	0.68084	0.71575
272.8	0.99614	0.99979	0.99114	0.989888	0.96938	0.95873	0.877553	0.829609	0.8612	0.85633		272.8	0.99578	0.99164	0.99228	0.988614	0.951508	0.956603	0.86532	0.8171	0.75422	0.75646		272.8	0.99902	0.99842	0.99198	0.99426	0.98048	0.98444	0.98075	0.98308	0.88108	0.90349		272.8	0.99938	0.99999	0.99768	0.99741	0.98364	0.98606	0.89482	0.88606	0.68024	0.71525
273.2	0.99633	0.9997	0.991231	0.9899	0.96935	0.95868	0.87734	0.829325	0.860949	0.85608		273.2	0.99581	0.99168	0.99222	0.988584	0.95155	0.956497	0.8652	0.81709	0.75373	0.756008		273.2	0.99923	0.99771	0.99195	0.99475	0.98066	0.98411	0.98019	0.9833	0.88075	0.90336		273.2	0.9996	0.99936	0.99774	0.99781	0.98387	0.98604	0.89466	0.88586	0.67957	0.71489
273.6	0.99631	0.99967	0.991301	0.989895	0.9694	0.95858	0.877165	0.829032	0.86083	0.8558		273.6	0.99577	0.99175	0.99216	0.988521	0.951563	0.9564	0.86502	0.81696	0.75319	0.75568		273.6	0.9993	0.99724	0.99233	0.99492	0.98075	0.98408	0.97966	0.9834	0.88025	0.90321		273.6	0.99968	0.99887	0.99804	0.99786	0.98425	0.98592	0.89478	0.88553	0.67894	0.71455
274	0.99608	0.99958	0.991293	0.989889	0.96948	0.95853	0.876981	0.828731	0.86072	0.85546		274	0.99575	0.99179	0.99204	0.988416	0.95158	0.956319	0.86485	0.81672	0.75263	0.75546		274	0.99927	0.99648	0.99283	0.99521	0.98077	0.98402	0.97929	0.98353	0.87963	0.90296		274	0.99959	0.99865	0.99788	0.99789	0.98483	0.98568	0.89454	0.88501	0.67835	0.71423
274.4	0.99576	0.99972	0.991266	0.989865	0.96958	0.9583	0.876818	0.828471	0.8607	0.85513		274.4	0.99562	0.99185	0.99187	0.988371	0.951589	0.956235	0.86466	0.8164	0.75214	0.75517		274.4	0.99934	0.99603	0.99322	0.99558	0.98094	0.984	0.97897	0.9834	0.87922	0.90275		274.4	0.99949	0.99884	0.99788	0.99797	0.98491	0.98544	0.89416	0.8846	0.67787	0.71392
274.8	0.99547	0.99978	0.991216	0.989825	0.96964	0.95807	0.876672	0.828205	0.86055	0.85485		274.8	0.99553	0.99186	0.9919	0.98836	0.951535	0.956155	0.8644	0.81599	0.75174	0.75492		274.8	0.99951	0.99622	0.9938	0.99579	0.981	0.98428	0.97897	0.98321	0.87895	0.90257		274.8	0.99896	0.99898	0.99779	0.99782	0.98462	0.98525	0.89367	0.88423	0.67736	0.71356
275.2	0.99524	0.99977	0.991124	0.989856	0.96965	0.95778	0.87651	0.827927	0.86037	0.85459		275.2	0.99549	0.99192	0.99194	0.98842	0.951412	0.956099	0.864219	0.81571	0.75153	0.75466		275.2	0.99948	0.99658	0.99429	0.99566	0.98091	0.98443	0.97905	0.9829	0.87881	0.90236		275.2	0.99881	0.99911	0.99741	0.99819	0.98435	0.98507	0.89339	0.88394	0.677	0.71308
275.6	0.99508	0.99964	0.991075	0.989944	0.96961	0.95739	0.876354	0.827664	0.86009	0.85432		275.6	0.9955	0.99196	0.99192	0.988475	0.951332	0.956048	0.86396	0.81536	0.75146	0.75432		275.6	0.99929	0.99681	0.99427	0.99571	0.9806	0.98437	0.97937	0.98272	0.87864	0.90216		275.6	0.99894	0.99918	0.9971	0.99864	0.98393	0.98501	0.89296	0.88377	0.67649	0.71267
276	0.99475	0.99957	0.991111	0.989987	0.96955	0.95709	0.876231	0.827424	0.85972	0.85411		276	0.99555	0.99211	0.99195	0.988659	0.951246	0.955965	0.86346	0.81504	0.7514	0.75406		276	0.9992	0.99757	0.99401	0.99539	0.98047	0.98428	0.97949	0.98253	0.87854	0.90189		276	0.9993	0.99899	0.99677	0.9988	0.98343	0.98518	0.89261	0.8838	0.67592	0.71228
276.4	0.99426	0.99942	0.991184	0.990091	0.9695	0.95698	0.876075	0.827179	0.85923	0.85391		276.4	0.99561	0.99213	0.99196	0.988805	0.951138	0.955868	0.86308	0.81472	0.75127	0.75373		276.4	0.999	0.99843	0.99372	0.9953	0.98034	0.98438	0.97983	0.98247	0.87844	0.90181		276.4	0.99947	0.99885	0.99665	0.99886	0.98326	0.98532	0.89237	0.88379	0.67534	0.71188
276.8	0.99376	0.9993	0.991207	0.990145	0.96947	0.95694	0.875902	0.826945	0.85884	0.85376		276.8	0.99562	0.99225	0.99179	0.98898	0.951043	0.955777	0.86288	0.81437	0.75089	0.75339		276.8	0.99939	0.9988	0.99312	0.99523	0.98024	0.98435	0.97999	0.98254	0.87841	0.90172		276.8	1.00015	0.99869	0.99682	0.9988	0.98317	0.98556	0.89223	0.88385	0.67483	0.71146
277.2	0.99361	0.99923	0.991252	0.990155	0.96947	0.95704	0.875715	0.826732	0.85851	0.85368		277.2	0.99557	0.99234	0.99172	0.989115	0.951002	0.955648	0.86267	0.8139	0.7504	0.75296		277.2	0.99934	0.99891	0.99245	0.99535	0.98013	0.98436	0.98	0.9827	0.87814	0.90158		277.2	1.00006	0.99851	0.99726	0.99845	0.98313	0.98574	0.89208	0.88377	0.67424	0.7111
277.6	0.99343	0.99925	0.991262	0.990094	0.96951	0.9573	0.875494	0.826484	0.85822	0.85366		277.6	0.99555	0.99237	0.99174	0.989239	0.950943	0.955518	0.86256	0.81369	0.74977	0.75261		277.6	0.99954	0.99869	0.99185	0.9953	0.9802	0.98443	0.97974	0.98273	0.87804	0.90144		277.6	0.99935	0.99837	0.99762	0.99805	0.98318	0.98588	0.89189	0.88358	0.6738	0.71069
278	0.99355	0.99924	0.991209	0.99003	0.96958	0.95747	0.875249	0.826203	0.85801	0.85363		278	0.99554	0.99229	0.99184	0.989237	0.950889	0.955375	0.8628	0.81341	0.74919	0.75217		278	0.99937	0.9987	0.99169	0.99559	0.98011	0.9845	0.97945	0.98272	0.87804	0.90147		278	0.99856	0.99863	0.99799	0.99799	0.98329	0.98577	0.89172	0.88336	0.67341	0.71029
278.4	0.994	0.99921	0.99107	0.989872	0.96965	0.95754	0.875008	0.825885	0.85788	0.85359		278.4	0.99558	0.99223	0.99204	0.989215	0.950863	0.955239	0.86281	0.813139	0.74856	0.7519		278.4	0.99898	0.99872	0.99156	0.99549	0.97976	0.9842	0.97897	0.98279	0.87787	0.90122		278.4	0.99788	0.99879	0.9981	0.99809	0.9834	0.9858	0.8915	0.88311	0.67294	0.70991
278.8	0.99443	0.99917	0.990986	0.989755	0.96972	0.95753	0.874736	0.825546	0.8577	0.85352		278.8	0.99565	0.99214	0.99238	0.989173	0.950867	0.955089	0.86263	0.81289	0.7482	0.7517		278.8	0.99832	0.99863	0.9916	0.99556	0.97959	0.98411	0.97865	0.98278	0.87758	0.901		278.8	0.99717	0.99907	0.99807	0.99824	0.98363	0.98547	0.89123	0.88278	0.67244	0.70963
279.2	0.99453	0.99911	0.990865	0.989592	0.96979	0.95744	0.874454	0.825184	0.85747	0.85334		279.2	0.99579	0.99204	0.99261	0.989164	0.950885	0.954976	0.86228	0.81266	0.74782	0.75154		279.2	0.99809	0.99867	0.99176	0.99578	0.97965	0.98427	0.97868	0.9828	0.87757	0.9009		279.2	0.99707	0.99957	0.99792	0.99826	0.98393	0.98511	0.89086	0.88249	0.67194	0.7093
279.6	0.9948	0.99907	0.9907	0.989474	0.96983	0.95726	0.874205	0.82488	0.85722	0.85308		279.6	0.99583	0.99199	0.99278	0.989171	0.950938	0.954865	0.86185	0.81227	0.74747	0.75136		279.6	0.99776	0.99889	0.99227	0.99594	0.9797	0.98437	0.97886	0.98288	0.87759	0.90078		279.6	0.99773	1.00012	0.99757	0.99831	0.98411	0.98474	0.89074	0.88226	0.67139	0.70898
280	0.99519	0.99908	0.990563	0.989397	0.96982	0.95705	0.873921	0.82464	0.857	0.85275		280	0.99585	0.992	0.99281	0.989166	0.951024	0.95479	0.86134	0.81209	0.74712	0.75108		280	0.9976	0.99823	0.99242	0.99601	0.97992	0.9845	0.97917	0.98291	0.87743	0.9006		280	0.99864	1.00018	0.99735	0.99832	0.98431	0.98451	0.89067	0.88197	0.67084	0.70867
280.4	0.99538	0.99914	0.990458	0.989366	0.96978	0.95683	0.873628	0.824468	0.85665	0.85239		280.4	0.99584	0.99205	0.99283	0.989176	0.951132	0.954707	0.86101	0.81186	0.74692	0.75067		280.4	0.99751	0.99726	0.9926	0.99622	0.98032	0.98467	0.97949	0.98279	0.87729	0.90052		280.4	0.99953	1.0003	0.99715	0.99831	0.98444	0.98429	0.89058	0.88182	0.67039	0.70828
280.8	0.99553	0.99921	0.99036	0.989318	0.96968	0.9566	0.873358	0.824371	0.85635	0.852		280.8	0.99581	0.99197	0.99283	0.989137	0.951241	0.954643	0.86081	0.81165	0.74671	0.75005		280.8	0.99754	0.99677	0.99283	0.99624	0.98054	0.98478	0.9797	0.98272	0.877	0.90035		280.8	1.00023	1.00035	0.99704	0.99863	0.98448	0.98435	0.8905	0.88176	0.66998	0.70792
281.2	0.99573	0.9993	0.990271	0.989333	0.96952	0.95646	0.873093	0.824302	0.85611	0.85162		281.2	0.99575	0.99191	0.99281	0.989026	0.951259	0.954533	0.86075	0.81154	0.74655	0.74948		281.2	0.99756	0.99654	0.99306	0.99614	0.98037	0.98462	0.97947	0.98258	0.87658	0.90012		281.2	1.00082	1.00006	0.99702	0.99902	0.98434	0.98464	0.89046	0.8818	0.66957	0.70754
281.6	0.99575	0.99939	0.990287	0.989285	0.9693	0.95636	0.872797	0.8242	0.8558	0.8513		281.6	0.99573	0.9918	0.99271	0.98891	0.951223	0.954403	0.86083	0.8114	0.74639	0.74883		281.6	0.99785	0.99675	0.99312	0.99622	0.98002	0.98448	0.9793	0.98248	0.87599	0.89987		281.6	1.00101	0.99976	0.99715	0.9993	0.98436	0.98501	0.89018	0.88189	0.66917	0.70719
282	0.99542	0.99949	0.990315	0.989214	0.96916	0.95629	0.872543	0.824052	0.85542	0.85106		282	0.99571	0.99162	0.99273	0.988884	0.951151	0.954277	0.86081	0.81096	0.74621	0.7482		282	0.99833	0.99757	0.99332	0.99623	0.97949	0.98438	0.97912	0.98254	0.87543	0.89976		282	1.00086	0.99965	0.99721	0.99934	0.98432	0.98533	0.89004	0.88199	0.66875	0.70679
282.4	0.99515	0.99957	0.990395	0.989122	0.96899	0.95631	0.872268	0.823834	0.85512	0.85083		282.4	0.99569	0.99144	0.99269	0.988819	0.951043	0.954164	0.86074	0.81054	0.7459	0.74752		282.4	0.9987	0.99839	0.99337	0.99632	0.97889	0.98434	0.97886	0.98268	0.87502	0.89963		282.4	1.00072	0.99934	0.99761	0.99921	0.98422	0.98554	0.89002	0.88194	0.66827	0.70645
282.8	0.99498	0.99967	0.990452	0.989012	0.96886	0.9563	0.872017	0.823538	0.85483	0.85062		282.8	0.99567	0.99128	0.99253	0.98875	0.950886	0.954045	0.86053	0.81002	0.74549	0.74702		282.8	0.999	0.99885	0.99329	0.99629	0.97833	0.98418	0.97857	0.9827	0.87488	0.89962		282.8	1.00075	0.99923	0.99796	0.99861	0.98424	0.98546	0.89	0.88178	0.66765	0.706
283.2	0.99482	0.99979	0.99057	0.98884	0.96878	0.95614	0.87178	0.823213	0.85456	0.85045		283.2	0.99565	0.99106	0.99244	0.988694	0.950805	0.953964	0.86042	0.80937	0.74509	0.74639		283.2	0.99903	0.99904	0.99306	0.99632	0.97821	0.98413	0.97852	0.98266	0.8747	0.89968		283.2	1.00059	0.9994	0.99818	0.99797	0.98436	0.98519	0.88974	0.88148	0.66705	0.70559
283.6	0.99471	0.99983	0.990638	0.988719	0.96878	0.95584	0.87156	0.822909	0.85446	0.85026		283.6	0.99564	0.99095	0.99244	0.988633	0.950767	0.953897	0.86012	0.80873	0.74473	0.74581		283.6	0.99877	0.99871	0.99288	0.9963	0.97821	0.98411	0.97833	0.98255	0.87465	0.8997		283.6	1.00039	0.99958	0.9984	0.99741	0.9844	0.98477	0.88958	0.88116	0.66643	0.70512
284	0.99471	0.99981	0.990713	0.988576	0.96867	0.95566	0.871376	0.822597	0.85442	0.85001		284	0.99565	0.99095	0.99243	0.988485	0.950731	0.95382	0.85994	0.80836	0.74433	0.74525		284	0.99862	0.99843	0.99262	0.99637	0.97836	0.98408	0.97807	0.98229	0.87468	0.8995		284	1.00016	0.99968	0.99863	0.99711	0.9844	0.98439	0.88915	0.88101	0.66586	0.70469
284.4	0.99457	0.99978	0.990774	0.988469	0.96863	0.95541	0.871271	0.822335	0.8545	0.84977		284.4	0.99568	0.99088	0.99236	0.988334	0.950696	0.953718	0.85991	0.80815	0.74401	0.74474		284.4	0.99937	0.99853	0.99244	0.99646	0.97832	0.98421	0.97804	0.98208	0.87469	0.89938		284.4	0.99979	1.00009	0.99846	0.9969	0.98442	0.98404	0.88852	0.88077	0.66526	0.70432
284.8	0.9943	0.99977	0.990854	0.988368	0.96859	0.95528	0.871171	0.822102	0.85447	0.84956		284.8	0.99574	0.99087	0.99232	0.988225	0.950704	0.95362	0.85996	0.80811	0.743739	0.7442		284.8	0.99966	0.99863	0.99235	0.99657	0.97839	0.98446	0.97809	0.981929	0.87462	0.89927		284.8	0.99928	1.00027	0.99835	0.99717	0.98429	0.98408	0.88803	0.88056	0.66477	0.70405
285.2	0.99422	0.99977	0.990909	0.988304	0.96854	0.9552	0.871084	0.821872	0.8543	0.84931		285.2	0.99582	0.99096	0.99224	0.988155	0.950703	0.953507	0.85987	0.80816	0.74343	0.7438		285.2	1.00001	0.99857	0.9925	0.9965	0.9782	0.98459	0.97817	0.98176	0.87467	0.89898		285.2	0.99894	1.00031	0.99824	0.9975	0.98418	0.98415	0.88802	0.88051	0.66434	0.70369
285.6	0.99426	0.99981	0.990965	0.988228	0.96849	0.95525	0.871029	0.821613	0.85401	0.8491		285.6	0.99588	0.99097	0.99214	0.988061	0.950693	0.953406	0.85974	0.8082	0.74306	0.74351		285.6	1.00051	0.99884	0.99255	0.99652	0.97817	0.98451	0.97817	0.98177	0.87474	0.89888		285.6	0.99866	1.00029	0.99806	0.9979	0.98398	0.98431	0.888	0.88043	0.6639	0.70337
286	0.99428	0.9999	0.991042	0.988175	0.96851	0.95522	0.870947	0.821397	0.85367	0.84893		286	0.9959	0.99095	0.99199	0.987988	0.950706	0.953306	0.85954	0.80802	0.74269	0.74321		286	1.00049	0.99877	0.99257	0.99628	0.97822	0.98438	0.97822	0.98189	0.87482	0.89888		286	0.99864	1.00051	0.99795	0.99809	0.98382	0.98442	0.88819	0.88001	0.66337	0.70299
286.4	0.99441	0.99997	0.991083	0.988108	0.96851	0.95519	0.870799	0.821159	0.85319	0.84877		286.4	0.99591	0.99102	0.99201	0.987973	0.950728	0.953252	0.85908	0.80771	0.74227	0.74293		286.4	0.99931	0.9988	0.992709	0.99579	0.97858	0.98417	0.97809	0.98188	0.87472	0.89882		286.4	0.99884	1.00037	0.99792	0.99837	0.98368	0.98457	0.88856	0.87995	0.662889	0.7025
286.8	0.99456	0.99998	0.991118	0.988035	0.96851	0.95511	0.870651	0.820898	0.8528	0.84856		286.8	0.99589	0.99108	0.99202	0.987923	0.95074	0.953221	0.85852	0.80732	0.74179	0.74272		286.8	0.99916	0.99924	0.99292	0.99544	0.9788	0.98394	0.97801	0.98182	0.87465	0.89864		286.8	0.99899	1.00006	0.99785	0.99831	0.98373	0.9845	0.88865	0.87989	0.66243	0.70195
287.2	0.99462	0.99993	0.991106	0.98794	0.96852	0.95506	0.87048	0.820656	0.85252	0.84848		287.2	0.99583	0.99112	0.99209	0.987885	0.950713	0.953215	0.85803	0.80689	0.74138	0.74247		287.2	0.99927	0.99983	0.99297	0.99523	0.9791	0.98381	0.97795	0.982	0.874569	0.89864		287.2	0.99899	0.9997	0.99804	0.99823	0.98372	0.98439	0.88849	0.87966	0.66186	0.70139
287.6	0.99446	0.99986	0.991113	0.987838	0.96852	0.95497	0.87026	0.820421	0.85233	0.84836		287.6	0.99577	0.99102	0.99217	0.987856	0.950647	0.953213	0.85772	0.8065	0.741	0.74195		287.6	0.99901	1.00023	0.99294	0.99472	0.97923	0.98396	0.97808	0.981958	0.87433	0.8985		287.6	0.9991	0.99932	0.99824	0.99799	0.98389	0.98435	0.8882	0.87934	0.6613	0.70082
288	0.99433	0.99977	0.991046	0.987739	0.9685	0.95488	0.870022	0.82012	0.85216	0.84819		288	0.99569	0.99091	0.99229	0.987813	0.950536	0.953236	0.85738	0.80622	0.74068	0.7415		288	0.99909	1.00095	0.99305	0.99456	0.97903	0.98397	0.97819	0.98183	0.87398	0.89844		288	0.999	0.9988	0.99833	0.99793	0.98406	0.98433	0.88774	0.87936	0.66087	0.70029
288.4	0.99427	0.9996	0.99103	0.987641	0.96843	0.95486	0.869823	0.8198	0.85204	0.84799		288.4	0.99566	0.99076	0.99225	0.987728	0.950407	0.953254	0.85722	0.80596	0.74045	0.74108		288.4	0.9999	1.00107	0.99314	0.99455	0.97892	0.98396	0.97827	0.98177	0.87388	0.89847		288.4	0.99872	0.99854	0.99831	0.99784	0.98419	0.98421	0.88739	0.87892	0.66045	0.69982
288.8	0.99436	0.99947	0.991011	0.987587	0.96835	0.95492	0.869619	0.81948	0.85193	0.84779		288.8	0.99563	0.990588	0.99221	0.987739	0.950275	0.953246	0.85717	0.80571	0.74021	0.74053		288.8	0.99896	1.00075	0.99305	0.99452	0.97857	0.98389	0.97838	0.98187	0.87367	0.89849		288.8	0.99844	0.99869	0.99813	0.99774	0.9842	0.98414	0.88723	0.87863	0.65997	0.69939
289.2	0.99421	0.99934	0.991023	0.98758	0.96827	0.95508	0.869457	0.819138	0.8519	0.84742		289.2	0.99563	0.99036	0.99218	0.987765	0.950143	0.953208	0.8571	0.80536	0.73983	0.74		289.2	0.99764	1.00059	0.99305	0.99448	0.9783	0.98377	0.97843	0.98174	0.87333	0.89836		289.2	0.99843	0.99898	0.99785	0.9977	0.98423	0.98413	0.88716	0.8784	0.65952	0.69905
289.6	0.99416	0.99924	0.991002	0.987609	0.96825	0.95524	0.869329	0.818787	0.85178	0.84703		289.6	0.99566	0.99036	0.99213	0.9878	0.950013	0.953154	0.857	0.80499	0.73944	0.73969		289.6	0.99693	1.0002	0.99325	0.99471	0.97816	0.98346	0.97835	0.98169	0.87309	0.89812		289.6	0.99833	0.99911	0.99784	0.99803	0.98425	0.98397	0.88722	0.8783	0.65919	0.69882
290	0.99426	0.99917	0.990979	0.987679	0.96832	0.95544	0.869184	0.818481	0.85165	0.84666		290	0.99576	0.99043	0.99206	0.9879	0.949865	0.953087	0.85703	0.80467	0.73903	0.73926		290	0.99614	0.99968	0.9932	0.99479	0.97814	0.98348	0.97831	0.9817	0.8729	0.8977		290	0.99845	0.99917	0.99785	0.99812	0.9845	0.98373	0.88728	0.87804	0.65881	0.69852
290.4	0.99415	0.99923	0.990889	0.98775	0.96845	0.95547	0.868998	0.818187	0.8515	0.84637		290.4	0.9958	0.9905	0.99207	0.988008	0.949684	0.95297	0.857	0.80419	0.73847	0.73884		290.4	0.99502	0.99957	0.99299	0.99507	0.97802	0.98346	0.97852	0.98171	0.8726	0.89712		290.4	0.9987	0.99911	0.99822	0.99832	0.98472	0.98352	0.88713	0.87804	0.65845	0.69824
290.8	0.99408	0.99932	0.990761	0.987813	0.96857	0.95535	0.868806	0.81792	0.85137	0.84612		290.8	0.99584	0.99061	0.99215	0.988002	0.949455	0.952847	0.85699	0.8037	0.73804	0.73843		290.8	0.99556	0.9995	0.99318	0.99542	0.9783	0.98351	0.97866	0.98166	0.87223	0.89661		290.8	0.99901	0.99888	0.99873	0.99849	0.985	0.98333	0.88691	0.87793	0.65817	0.69789
291.2	0.99429	0.99945	0.9906	0.987867	0.96869	0.95504	0.868586	0.817634	0.85112	0.84598		291.2	0.99588	0.99084	0.99205	0.987922	0.949234	0.952743	0.85692	0.80331	0.73759	0.73796		291.2	0.99646	0.99948	0.99335	0.99584	0.97829	0.98352	0.97871	0.98175	0.8719	0.8963		291.2	0.99914	0.99865	0.99889	0.99851	0.98516	0.98317	0.88666	0.87792	0.65792	0.69753
291.6	0.9945	0.99952	0.990398	0.987888	0.96867	0.95485	0.868326	0.817374	0.85092	0.8459		291.6	0.99594	0.991	0.99184	0.987935	0.949018	0.952666	0.85684	0.803	0.73713	0.73752		291.6	0.99674	0.99986	0.99356	0.99621	0.97801	0.98366	0.97884	0.98181	0.87154	0.89605		291.6	0.9992	0.99875	0.99877	0.998	0.98516	0.98312	0.88634	0.87779	0.65749	0.69701
292	0.99456	0.99961	0.990219	0.98783	0.96849	0.95461	0.868101	0.817089	0.85075	0.84579		292	0.99596	0.99103	0.9917	0.987933	0.948808	0.95256	0.85669	0.80256	0.73656	0.73716		292	0.9969	0.99984	0.99405	0.99661	0.9779	0.98366	0.9787	0.981919	0.87118	0.89592		292	0.999	0.99927	0.99856	0.99793	0.98482	0.98334	0.88622	0.87769	0.65706	0.69658
292.4	0.99489	0.99962	0.990092	0.987773	0.96817	0.95453	0.867906	0.816824	0.85055	0.8456		292.4	0.99597	0.99107	0.9915	0.987999	0.948603	0.952487	0.8565	0.80233	0.73608	0.73676		292.4	0.99732	0.99917	0.99464	0.99677	0.97756	0.9837	0.97856	0.9819	0.87088	0.89579		292.4	0.99863	1.00007	0.99804	0.99777	0.98465	0.98358	0.88611	0.87761	0.65655	0.6961
292.8	0.99501	0.99962	0.989999	0.987693	0.96788	0.95456	0.867715	0.816521	0.85025	0.84542		292.8	0.99604	0.99107	0.99124	0.988089	0.94845	0.952401	0.85613	0.8021	0.7354	0.73638		292.8	0.99732	0.99901	0.99482	0.99661	0.97713	0.98358	0.97837	0.98173	0.87077	0.89556		292.8	0.99833	1.00097	0.99751	0.99784	0.98425	0.98387	0.8859	0.87736	0.65593	0.69575
293.2	0.99504	0.99963	0.9899	0.987564	0.96751	0.95469	0.867523	0.81626	0.84994	0.8452		293.2	0.99615	0.99097	0.99117	0.988252	0.948279	0.95232	0.85589	0.80195	0.7349	0.736008		293.2	0.99765	0.99929	0.99482	0.99616	0.97702	0.98361	0.9783	0.98149	0.87072	0.89519		293.2	0.99804	1.00159	0.99726	0.99807	0.98405	0.98415	0.88563	0.87698	0.65527	0.69539
293.6	0.99503	0.99976	0.989852	0.98744	0.96717	0.95468	0.867344	0.815984	0.84957	0.84492		293.6	0.99632	0.99088	0.99125	0.988344	0.94809	0.952197	0.85553	0.80158	0.73442	0.73549		293.6	0.99845	0.99951	0.99457	0.99566	0.97734	0.98364	0.97812	0.9813	0.87071	0.89492		293.6	0.99771	1.00186	0.99714	0.99873	0.98381	0.98435	0.88545	0.87671	0.65471	0.6952
294	0.99509	0.99985	0.989834	0.98735	0.96693	0.95468	0.867147	0.815706	0.84914	0.84474		294	0.99647	0.9908	0.99119	0.98844	0.947969	0.952117	0.85517	0.80126	0.73411	0.73495		294	0.99934	1.00013	0.99406	0.99528	0.97768	0.98368	0.97849	0.98095	0.87071	0.89455		294	0.99763	1.00161	0.99701	0.99907	0.98363	0.98428	0.8851	0.87623	0.65413	0.695
294.4	0.99502	1.00002	0.989763	0.987208	0.96682	0.95466	0.866932	0.815401	0.84883	0.84457		294.4	0.99665	0.9907	0.9911	0.988443	0.947915	0.952045	0.8549	0.80086	0.73386	0.73445		294.4	1.00001	1.00156	0.99352	0.99488	0.97813	0.98366	0.97846	0.98076	0.87065	0.89445		294.4	0.99765	1.00108	0.99739	0.99925	0.98329	0.98453	0.88482	0.8756	0.65361	0.69476
294.8	0.99508	1.00017	0.989718	0.987067	0.96665	0.95469	0.866686	0.815139	0.84857	0.8444		294.8	0.99676	0.99065	0.99095	0.9885	0.947834	0.952029	0.85481	0.80047	0.733739	0.734		294.8	1.00058	1.00247	0.99308	0.99488	0.97855	0.98381	0.97841	0.98065	0.87058	0.89457		294.8	0.99761	1.00021	0.99754	0.99936	0.98304	0.98478	0.88477	0.87515	0.65313	0.69436
295.2	0.99505	1.00021	0.98973	0.986919	0.96664	0.95474	0.866426	0.814854	0.84838	0.84426		295.2	0.9968	0.99072	0.99078	0.988519	0.947808	0.952004	0.85478	0.80001	0.73355	0.73351		295.2	1.00006	1.0021	0.99288	0.99516	0.9789	0.98396	0.97852	0.98046	0.87053	0.89464		295.2	0.99742	0.99969	0.99741	0.99955	0.98289	0.98508	0.88467	0.87495	0.6527	0.69396
295.6	0.99513	1.0001	0.989771	0.986736	0.96666	0.95485	0.866175	0.814558	0.84819	0.84415		295.6	0.99669	0.99075	0.99061	0.988476	0.947835	0.952021	0.85492	0.79972	0.73341	0.73321		295.6	0.99911	1.00153	0.99289	0.99516	0.97886	0.98416	0.97887	0.98028	0.87053	0.89473		295.6	0.99737	0.99969	0.99714	0.99952	0.98307	0.98554	0.88443	0.87483	0.65228	0.69347
296	0.99522	0.99993	0.9898	0.98654	0.96672	0.95498	0.865949	0.814301	0.84805	0.84394		296	0.99663	0.99085	0.99055	0.988355	0.947791	0.952021	0.85488	0.79946	0.73323	0.73299		296	0.99832	1.00114	0.99309	0.99513	0.9787	0.98423	0.97879	0.98023	0.8705	0.89513		296	0.99709	0.99987	0.99724	0.99957	0.98347	0.98595	0.88429	0.875	0.65194	0.69287
296.4	0.99547	0.99964	0.9899	0.986381	0.9667	0.95511	0.86572	0.814032	0.8478	0.84379		296.4	0.99657	0.99103	0.99065	0.988278	0.947706	0.952017	0.85503	0.79919	0.73304	0.73276		296.4	0.99778	1.00065	0.99328	0.99531	0.97873	0.98425	0.97894	0.98024	0.87043	0.89541		296.4	0.99712	1.00022	0.99677	0.99967	0.98412	0.98592	0.88419	0.87529	0.65161	0.69236
296.8	0.99565	0.99946	0.989957	0.986213	0.9668	0.95513	0.865514	0.813728	0.84754	0.84351		296.8	0.99651	0.99116	0.99087	0.988195	0.947653	0.951984	0.8551	0.79891	0.73275	0.73256		296.8	0.99698	0.99992	0.9935	0.99519	0.97865	0.98424	0.97915	0.9804	0.87041	0.8956		296.8	0.99716	1.00074	0.99665	0.99968	0.98491	0.98571	0.88391	0.87551	0.6513	0.69194
297.2	0.9958	0.99938	0.989986	0.986109	0.96683	0.95507	0.865353	0.813419	0.84722	0.84316		297.2	0.99646	0.99115	0.99107	0.988126	0.947575	0.951971	0.85513	0.79862	0.73236	0.73248		297.2	0.99694	0.99997	0.99353	0.99503	0.9786	0.98408	0.97904	0.98076	0.87035	0.89586		297.2	0.99739	1.00126	0.9969	0.99939	0.98531	0.98535	0.88357	0.8755	0.65095	0.69149
297.6	0.99604	0.99942	0.989991	0.98607	0.96683	0.95497	0.865213	0.813112	0.847	0.84283		297.6	0.99642	0.99115	0.99117	0.988089	0.947472	0.951926	0.85491	0.79841	0.73197	0.73226		297.6	0.99751	1.00033	0.99359	0.99545	0.97881	0.98392	0.9786	0.98115	0.87015	0.89613		297.6	0.99783	1.00125	0.99773	0.99908	0.98527	0.98501	0.88326	0.87519	0.65051	0.69104
298	0.99618	0.99951	0.989994	0.986016	0.96677	0.95483	0.865062	0.812792	0.84677	0.84249		298	0.99636	0.9912	0.9913	0.988071	0.947438	0.951863	0.85477	0.79816	0.73148	0.73186		298	0.99817	1.0004	0.99364	0.99552	0.97895	0.98396	0.9783	0.98138	0.86997	0.89594		298	0.99838	1.00114	0.99806	0.99833	0.98502	0.98499	0.8829	0.87477	0.64996	0.69065
298.4	0.99612	0.99965	0.989978	0.985978	0.96677	0.95458	0.864934	0.812527	0.84652	0.84206		298.4	0.99626	0.99124	0.99137	0.988047	0.947408	0.951804	0.854268	0.79792	0.73089	0.73148		298.4	0.99876	1.00007	0.99377	0.9954	0.97884	0.98405	0.97811	0.98142	0.86998	0.89566		298.4	0.99869	1.0008	0.99844	0.99788	0.98458	0.98507	0.88239	0.87418	0.64942	0.69025
298.8	0.99626	0.99964	0.989977	0.985953	0.96667	0.95435	0.864843	0.812298	0.84629	0.84178		298.8	0.99615	0.99138	0.99132	0.987935	0.94737	0.951736	0.85381	0.79765	0.73038	0.73092		298.8	0.99979	1.00058	0.99375	0.99556	0.9789	0.98418	0.97792	0.98131	0.86967	0.89526		298.8	0.99882	1.00041	0.99876	0.99749	0.98388	0.9852	0.88207	0.87365	0.64887	0.68978
299.2	0.99666	0.99957	0.989972	0.985912	0.96656	0.95407	0.864718	0.812113	0.84614	0.84148		299.2	0.99603	0.99159	0.99127	0.987754	0.947355	0.951655	0.85322	0.79737	0.73009	0.73022		299.2	1.00062	1.00088	0.99398	0.99564	0.97884	0.98443	0.97793	0.98111	0.86935	0.89485		299.2	0.99882	1	0.99895	0.99745	0.98339	0.98534	0.88204	0.87308	0.64832	0.6893
299.6	0.9967	0.99944	0.989987	0.985838	0.96646	0.95378	0.864603	0.811982	0.84602	0.84118		299.6	0.99604	0.99178	0.99117	0.987571	0.94737	0.95159	0.85299	0.79693	0.72985	0.72955		299.6	1.00053	1.00062	0.99397	0.99558	0.97862	0.98456	0.97801	0.98075	0.86919	0.89426		299.6	0.99855	0.99991	0.99849	0.99747	0.98324	0.9853	0.8822	0.87285	0.64786	0.68884
300	0.99668	0.99936	0.990009	0.985838	0.9664	0.9535	0.864493	0.811835	0.84595	0.8409		300	0.99602	0.99191	0.99104	0.987416	0.947364	0.951563	0.8531	0.79653	0.72969	0.72908		300	0.99995	1.00033	0.99393	0.99589	0.97853	0.98446	0.97804	0.98057	0.86902	0.89405		300	0.9983	0.99996	0.99817	0.99814	0.98319	0.98486	0.88246	0.87278	0.64743	0.68839
300.4	0.99652	0.99927	0.990018	0.985851	0.96632	0.95333	0.864388	0.811668	0.84601	0.840669		300.4	0.99603	0.99184	0.99091	0.987216	0.947352	0.951526	0.85324	0.79616	0.72957	0.72851		300.4	0.99908	0.99988	0.9937	0.99607	0.97856	0.98442	0.97788	0.98039	0.86864	0.89385		300.4	0.99786	1.00029	0.99792	0.99833	0.98299	0.98454	0.88277	0.87282	0.64695	0.688
300.8	0.996	0.99926	0.990047	0.985866	0.9663	0.95312	0.864268	0.811487	0.84605	0.84038		300.8	0.99605	0.99156	0.99088	0.987052	0.947329	0.951495	0.85332	0.79576	0.72948	0.72815		300.8	0.99785	0.99888	0.99344	0.99592	0.97849	0.98427	0.97778	0.98038	0.86856	0.89369		300.8	0.99771	1.00062	0.99755	0.99859	0.98294	0.9842	0.88295	0.8729	0.64646	0.68769
301.2	0.99519	0.99927	0.990074	0.985848	0.96629	0.95307	0.86419	0.811263	0.84597	0.840201		301.2	0.99614	0.99125	0.99086	0.986983	0.947287	0.951463	0.85341	0.79542	0.7292	0.72788		301.2	0.99683	0.99783	0.99301	0.99589	0.9785	0.984	0.97754	0.98023	0.86845	0.89359		301.2	0.99787	1.00077	0.99721	0.99863	0.98304	0.98391	0.8829	0.87319	0.64599	0.68742
301.6	0.99462	0.99936	0.990107	0.985857	0.96629	0.95305	0.864081	0.810989	0.84572	0.840052		301.6	0.99616	0.99097	0.99102	0.986961	0.947242	0.951418	0.85317	0.79519	0.72876	0.72767		301.6	0.99682	0.99714	0.992758	0.9956	0.97859	0.9837	0.97738	0.98024	0.86827	0.89367		301.6	0.99822	1.0007	0.9968	0.99882	0.98308	0.98357	0.88267	0.873249	0.64544	0.68717
302	0.99411	0.99941	0.990138	0.985831	0.96631	0.95306	0.863977	0.810711	0.84536	0.839928		302	0.99613	0.9907	0.99112	0.98697	0.947182	0.951358	0.85245	0.79506	0.72831	0.72738		302	0.99711	0.99672	0.99248	0.99502	0.97864	0.98354	0.97733	0.98033	0.86807	0.89355		302	0.99837	1.00064	0.9966	0.99868	0.9832	0.983619	0.88241	0.87317	0.64493	0.68687
302.4	0.9939	0.9995	0.990153	0.98582	0.96622	0.95305	0.863868	0.810441	0.84487	0.839811		302.4	0.99603	0.99067	0.99123	0.987043	0.94714	0.951296	0.85198	0.79485	0.72793	0.72723		302.4	0.99796	0.99701	0.99258	0.99479	0.97882	0.98344	0.97734	0.9806	0.86797	0.89346		302.4	0.99881	1.00036	0.9966	0.9989	0.98337	0.98352	0.88221	0.87321	0.64442	0.68645
302.8	0.99396	0.9996	0.990172	0.985834	0.96609	0.953	0.863736	0.810178	0.84441	0.839716		302.8	0.996	0.99075	0.9912	0.987174	0.947123	0.951232	0.85146	0.79483	0.72747	0.72707		302.8	0.99886	0.99737	0.99296	0.99475	0.97913	0.98349	0.9772	0.98064	0.86776	0.8933		302.8	0.99912	1.00009	0.99674	0.99883	0.98367	0.98368	0.88213	0.873278	0.64387	0.68598
303.2	0.99423	0.9997	0.990221	0.985886	0.96597	0.95285	0.863513	0.80994	0.84404	0.839537		303.2	0.99587	0.99079	0.99122	0.98728	0.947101	0.95113	0.85105	0.79481	0.72706	0.72692		303.2	0.9996	0.99805	0.99337	0.99442	0.97932	0.98367	0.97717	0.98083	0.86761	0.89299		303.2	0.99921	0.99979	0.99678	0.99879	0.98373	0.98391	0.88206	0.87311	0.6433	0.6855
303.6	0.9945	0.99977	0.990224	0.985936	0.96585	0.95265	0.863311	0.809691	0.84379	0.83927		303.6	0.99573	0.99083	0.99109	0.987318	0.947029	0.95103	0.85075	0.79472	0.72668	0.72665		303.6	0.99989	0.99866	0.99363	0.99412	0.97938	0.98395	0.97716	0.98098	0.86755	0.89261		303.6	0.99926	0.99958	0.997	0.99864	0.9836	0.98425	0.88192	0.87304	0.6428	0.68503
304	0.99477	0.99982	0.990196	0.985973	0.96572	0.95243	0.8631	0.809456	0.84365	0.838933		304	0.99576	0.99086	0.99107	0.987288	0.946994	0.950921	0.85077	0.79446	0.7263	0.72626		304	1.00024	0.99892	0.994	0.99395	0.97935	0.98416	0.97707	0.98091	0.86751	0.89232		304	0.99961	0.99929	0.99704	0.99856	0.9832	0.9844	0.88167	0.87295	0.64224	0.68453
304.4	0.99488	0.99983	0.990212	0.985984	0.9657	0.95214	0.862882	0.809226	0.84355	0.838556		304.4	0.99584	0.99072	0.99099	0.987173	0.947002	0.950809	0.8507	0.79423	0.72573	0.72578		304.4	1.00003	0.99876	0.99407	0.99364	0.97909	0.98427	0.97703	0.98069	0.86754	0.89198		304.4	0.9997	0.99905	0.99674	0.99834	0.98304	0.98466	0.88134	0.87266	0.64172	0.68409
304.8	0.99497	0.99982	0.990155	0.985996	0.96569	0.95198	0.862696	0.808971	0.84345	0.838089		304.8	0.99586	0.99061	0.99104	0.98696	0.947004	0.950678	0.85076	0.79392	0.72518	0.72519		304.8	1.00008	0.99816	0.99409	0.99334	0.97873	0.98427	0.97708	0.98067	0.86746	0.89189		304.8	0.99982	0.9989	0.99642	0.99843	0.98287	0.98466	0.880799	0.87228	0.64117	0.68368
305.2	0.99484	0.9998	0.990098	0.986014	0.96566	0.95183	0.862582	0.808713	0.84328	0.837618		305.2	0.9959	0.990568	0.99105	0.986654	0.947017	0.95059	0.85072	0.79356	0.72464	0.72442		305.2	1.00008	0.99787	0.99393	0.99322	0.97845	0.98423	0.97722	0.98057	0.86723	0.89193		305.2	0.99985	0.99913	0.99627	0.9986	0.98287	0.98467	0.88037	0.8722	0.64059	0.68326
305.6	0.99454	0.99977	0.990043	0.986024	0.96561	0.95169	0.862432	0.80848	0.84308	0.837202		305.6	0.99596	0.99045	0.99119	0.986372	0.947098	0.950497	0.85063	0.79325	0.7241	0.72367		305.6	1.00009	0.99741	0.9938	0.99304	0.97831	0.98415	0.97742	0.98042	0.86678	0.89196		305.6	0.99985	0.99943	0.99629	0.99854	0.98307	0.98473	0.88021	0.87199	0.64002	0.68282
306	0.99436	0.99972	0.990024	0.986047	0.96559	0.95157	0.862258	0.808246	0.84284	0.836802		306	0.99587	0.99027	0.99125	0.986143	0.947173	0.950399	0.85045	0.79305	0.7235	0.7231		306	0.99977	0.99688	0.99334	0.99307	0.97835	0.98411	0.97775	0.98041	0.86624	0.89179		306	0.99974	0.99986	0.99648	0.99846	0.98351	0.98486	0.88009	0.87188	0.63955	0.68243
306.4	0.99426	0.9997	0.989942	0.98608	0.96548	0.95156	0.862058	0.807982	0.84272	0.836412		306.4	0.9958	0.99015	0.99141	0.985998	0.947185	0.950296	0.85018	0.79293	0.7231	0.72253		306.4	0.99936	0.99667	0.99282	0.9932	0.97836	0.98404	0.97789	0.98045	0.8655	0.89172		306.4	0.99982	1.00042	0.99702	0.99849	0.98379	0.98487	0.87994	0.87188	0.63906	0.68207
306.8	0.99398	0.99973	0.989921	0.986104	0.96541	0.95152	0.861782	0.807744	0.84258	0.8361		306.8	0.99571	0.98999	0.9915	0.985952	0.947238	0.950207	0.84975	0.79273	0.72282	0.72197		306.8	0.99855	0.99728	0.99205	0.99335	0.97836	0.98394	0.9779	0.98041	0.86496	0.89153		306.8	0.99979	1.00103	0.99762	0.9983	0.98395	0.98478	0.87993	0.87179	0.63866	0.6817
307.2	0.99404	0.99979	0.989846	0.986116	0.96533	0.95154	0.861454	0.807481	0.84245	0.835859		307.2	0.99563	0.98976	0.99158	0.986031	0.947329	0.950118	0.84947	0.7925	0.72247	0.72169		307.2	0.99792	0.99723	0.99165	0.99375	0.97831	0.98373	0.97777	0.98047	0.86465	0.89132		307.2	0.99969	1.00139	0.99833	0.99804	0.98402	0.98466	0.87986	0.87147	0.63832	0.68138
307.6	0.99439	0.99993	0.989784	0.986129	0.96527	0.95162	0.861121	0.8072	0.84229	0.835667		307.6	0.99553	0.98962	0.99151	0.986139	0.947374	0.950048	0.8493	0.79228	0.72218	0.72146		307.6	0.99752	0.99794	0.99133	0.99463	0.97812	0.98346	0.97746	0.98058	0.864549	0.89105		307.6	0.99948	1.00165	0.99903	0.998	0.98403	0.98447	0.8795	0.87122	0.63791	0.68107
308	0.9946	1.00013	0.989684	0.986145	0.96524	0.95175	0.860808	0.806935	0.84215	0.835553		308	0.99551	0.98959	0.99145	0.986216	0.947415	0.949983	0.84919	0.79195	0.72191	0.72108		308	0.9975	0.99929	0.99135	0.99515	0.9778	0.98329	0.97687	0.98069	0.864598	0.89097		308	0.99921	1.0016	0.99972	0.99788	0.98394	0.98414	0.87934	0.87081	0.63735	0.68066
308.4	0.99475	1.00033	0.989628	0.986109	0.96533	0.95176	0.860515	0.806672	0.84184	0.835463		308.4	0.99547	0.98958	0.99134	0.986249	0.947465	0.94993	0.84916	0.79156	0.72153	0.7208		308.4	0.99773	0.99996	0.99156	0.99563	0.97749	0.98311	0.97666	0.98077	0.86482	0.89075		308.4	0.99854	1.0013	1.00009	0.99772	0.98389	0.98401	0.87923	0.87037	0.6368	0.68025
308.8	0.99494	1.00043	0.989527	0.986041	0.96542	0.95177	0.860308	0.80636	0.84151	0.835365		308.8	0.99544	0.98954	0.99124	0.986282	0.947447	0.949881	0.8491	0.79123	0.72105	0.72057		308.8	0.99826	1.00014	0.99177	0.99599	0.97707	0.98297	0.9768	0.98088	0.86493	0.89042		308.8	0.9983	1.00087	1.00029	0.99778	0.98384	0.98408	0.87912	0.87015	0.63626	0.67981
309.2	0.99481	1.00043	0.989437	0.985943	0.96553	0.95184	0.860158	0.806069	0.84125	0.835244		309.2	0.99549	0.98961	0.99116	0.986266	0.947366	0.949823	0.84885	0.79097	0.72069	0.72018		309.2	0.99873	1.00044	0.99182	0.99579	0.9766	0.9829	0.97683	0.98085	0.86491	0.89006		309.2	0.99822	1.00042	1.0001	0.99795	0.98378	0.98404	0.87896	0.87004	0.63569	0.67931
309.6	0.99458	1.00034	0.989319	0.985861	0.96563	0.95185	0.860055	0.805808	0.84104	0.835028		309.6	0.99554	0.9896	0.99115	0.986275	0.947283	0.94976	0.84845	0.79059	0.72045	0.71976		309.6	0.99897	0.99989	0.99211	0.99511	0.97629	0.98292	0.97693	0.98068	0.86478	0.88979		309.6	0.99812	1.00005	0.9998	0.99803	0.98363	0.98394	0.87892	0.86996	0.63517	0.67882
310	0.99443	1.00023	0.989265	0.985794	0.96568	0.95179	0.859946	0.805513	0.8408	0.834735		310	0.99554	0.98955	0.99123	0.986336	0.947145	0.949715	0.84791	0.79024	0.72035	0.71939		310	0.99895	0.99883	0.99233	0.99471	0.976008	0.98273	0.9772	0.98052	0.86453	0.88964		310	0.99786	0.99992	0.99911	0.99815	0.98344	0.98398	0.87864	0.87009	0.6348	0.67848
310.4	0.99423	1.00017	0.989213	0.985804	0.96562	0.95174	0.859822	0.805229	0.84066	0.834435		310.4	0.99554	0.98951	0.99131	0.986471	0.947036	0.949664	0.84735	0.7898	0.72037	0.71895		310.4	0.99935	0.99844	0.99237	0.99423	0.97584	0.98269	0.97706	0.98042	0.8642	0.88948		310.4	0.99811	1.00021	0.99873	0.99824	0.9833	0.98381	0.87844	0.87003	0.63445	0.67813
310.8	0.99427	1.00018	0.989238	0.98584	0.96561	0.95164	0.859634	0.804992	0.84044	0.834145		310.8	0.99563	0.98955	0.99143	0.986572	0.946972	0.949612	0.84696	0.78927	0.72051	0.71848		310.8	0.9997	0.99815	0.9928	0.99398	0.97585	0.98263	0.97653	0.98033	0.86394	0.88944		310.8	0.99771	1.00069	0.9982	0.99819	0.98325	0.98357	0.87823	0.86984	0.63408	0.67777
311.2	0.99438	1.00026	0.98933	0.985901	0.96568	0.9514	0.859395	0.804756	0.84021	0.83377		311.2	0.99559	0.98956	0.99151	0.98668	0.946937	0.949562	0.84687	0.78878	0.72055	0.71805		311.2	1.00008	0.99774	0.99323	0.99424	0.97591	0.98264	0.97618	0.9803	0.86371	0.88938		311.2	0.99723	1.001	0.99786	0.99797	0.98334	0.98346	0.87817	0.86959	0.63375	0.6774
311.6	0.99448	1.00039	0.9895	0.985918	0.96582	0.95129	0.859125	0.804488	0.83992	0.833511		311.6	0.99556	0.98968	0.99155	0.986716	0.94694	0.949507	0.84693	0.78839	0.72041	0.71765		311.6	1.00028	0.99752	0.9933	0.99464	0.97593	0.98275	0.97603	0.98051	0.8635	0.88925		311.6	0.99693	1.00114	0.99754	0.99787	0.98355	0.98343	0.87824	0.86936	0.63337	0.67698
312	0.9945	1.00047	0.989608	0.985892	0.96588	0.9512	0.858875	0.804218	0.83962	0.833272		312	0.99554	0.98977	0.9915	0.98669	0.946975	0.949427	0.84709	0.78807	0.72015	0.71724		312	1.00089	0.99728	0.9933	0.995	0.975979	0.98296	0.97597	0.98062	0.86338	0.88897		312	0.99705	1.00157	0.9977	0.99773	0.98404	0.98344	0.87827	0.86906	0.632879	0.67651
312.4	0.99477	1.00046	0.989703	0.985845	0.966	0.95116	0.858652	0.803934	0.83921	0.833059		312.4	0.99554	0.98985	0.99146	0.986557	0.946953	0.949352	0.84718	0.78791	0.71979	0.71672		312.4	1.00062	0.99671	0.99357	0.99518	0.97594	0.98295	0.97622	0.98053	0.8633	0.88895		312.4	0.99699	1.00173	0.99775	0.99743	0.98436	0.9835	0.87821	0.86904	0.63234	0.67598
312.8	0.99473	1.00042	0.989758	0.985819	0.96603	0.95115	0.858475	0.803638	0.83894	0.832858		312.8	0.99545	0.98994	0.99144	0.986358	0.946883	0.949275	0.84724	0.78778	0.7193	0.71623		312.8	1.00067	0.99594	0.99349	0.99513	0.97582	0.98314	0.97679	0.98029	0.86315	0.88899		312.8	0.99728	1.00159	0.99799	0.99705	0.98453	0.98373	0.87821	0.86898	0.63176	0.67549
313.2	0.99466	1.00035	0.98975	0.985815	0.96599	0.95116	0.85836	0.803348	0.8386	0.832769		313.2	0.99545	0.99006	0.99155	0.986125	0.946789	0.949192	0.84703	0.78756	0.71883	0.7157		313.2	1.00069	0.99584	0.99332	0.99478	0.97583	0.98325	0.97731	0.98018	0.86305	0.88909		313.2	0.99777	1.00171	0.99814	0.99677	0.98448	0.98385	0.87805	0.8689	0.63112	0.67506
313.6	0.99451	1.00028	0.98968	0.985846	0.96584	0.95113	0.858267	0.803079	0.8384	0.832592		313.6	0.99546	0.99018	0.99166	0.985952	0.946647	0.949099	0.84663	0.78733	0.71839	0.7152		313.6	1.00045	0.99609	0.99311	0.99458	0.97571	0.98314	0.97752	0.98	0.86296	0.88905		313.6	0.99838	1.00195	0.99814	0.99656	0.98435	0.98407	0.87779	0.8688	0.6305	0.67466
314	0.99423	1.00025	0.989624	0.985967	0.96585	0.95115	0.858163	0.802835	0.83821	0.832454		314	0.99547	0.99034	0.99181	0.985818	0.946507	0.948991	0.84633	0.78704	0.71777	0.71472		314	0.99982	0.99677	0.99279	0.99432	0.97541	0.9831	0.9777	0.9798	0.86281	0.88901		314	0.99874	1.00156	0.99797	0.99651	0.98385	0.98404	0.87755	0.8687	0.62989	0.67424
314.4	0.99375	1.00028	0.989581	0.986077	0.96584	0.95118	0.858045	0.802632	0.83813	0.832291		314.4	0.99548	0.99049	0.99196	0.985744	0.946424	0.94886	0.84609	0.78672	0.71712	0.71448		314.4	1.00023	0.99808	0.99222	0.99411	0.9753	0.98324	0.97771	0.97981	0.86262	0.88879		314.4	0.99927	1.00085	0.99785	0.99688	0.9833	0.98409	0.87738	0.86846	0.62933	0.67398
314.8	0.99357	1.00031	0.98953	0.986174	0.96592	0.95121	0.857916	0.802433	0.83797	0.832104		314.8	0.99552	0.990539	0.99203	0.985779	0.946382	0.948729	0.8459	0.78652	0.71648	0.71413		314.8	1.00013	1.00005	0.9918	0.99395	0.97536	0.98303	0.97758	0.98015	0.86242	0.888539		314.8	0.99982	1.00015	0.99777	0.9973	0.98289	0.98394	0.87706	0.86823	0.62873	0.67371
315.2	0.99355	1.00036	0.989452	0.986284	0.96594	0.95126	0.857755	0.80223	0.83785	0.831915		315.2	0.99552	0.99048	0.99197	0.985853	0.946367	0.948599	0.84573	0.78643	0.71584	0.71376		315.2	1.00005	1.00129	0.99143	0.99397	0.97541	0.98286	0.97732	0.9803	0.86214	0.88828		315.2	1.00025	0.99938	0.99781	0.99756	0.98259	0.98388	0.87697	0.86794	0.62821	0.67345
315.6	0.99367	1.00038	0.989385	0.986406	0.96603	0.95126	0.85756	0.802015	0.83756	0.831734		315.6	0.99544	0.99028	0.99189	0.985948	0.946402	0.948464	0.84594	0.78625	0.71527	0.71337		315.6	1.00076	1.00257	0.99126	0.99382	0.97565	0.98282	0.97721	0.98039	0.86188	0.88828		315.6	1.00043	0.99845	0.99819	0.99766	0.98251	0.98369	0.87674	0.86768	0.6278	0.67324
316	0.99404	1.00046	0.989319	0.986439	0.96602	0.9512	0.857396	0.801795	0.83731	0.831491		316	0.99535	0.99007	0.99172	0.986031	0.946473	0.948356	0.84596	0.78597	0.71493	0.71295		316	1.00164	1.00353	0.99125	0.99358	0.9764	0.98263	0.97688	0.98062	0.86165	0.88823		316	1.00062	0.99777	0.99873	0.99764	0.9825	0.9838	0.87673	0.86736	0.6274	0.67299
316.4	0.99427	1.00054	0.989201	0.986465	0.96602	0.95109	0.857248	0.801539	0.83704	0.831247		316.4	0.99527	0.98992	0.99151	0.986143	0.946531	0.948293	0.84594	0.78561	0.71469	0.71238		316.4	1.00142	1.00354	0.99142	0.99379	0.97694	0.98245	0.97663	0.98089	0.86138	0.88818		316.4	1.00022	0.99759	0.99914	0.99722	0.98279	0.98399	0.87672	0.86705	0.62693	0.67257
316.8	0.99455	1.00064	0.989082	0.986481	0.96593	0.951	0.857123	0.801293	0.8368	0.831025		316.8	0.99521	0.98981	0.9913	0.98624	0.946585	0.948209	0.84568	0.78508	0.71461	0.71196		316.8	1.00129	1.00291	0.99152	0.99401	0.97721	0.98247	0.97644	0.98081	0.86121	0.88794		316.8	0.99974	0.99767	0.99961	0.99698	0.98305	0.98414	0.87678	0.86668	0.62656	0.67218
317.2	0.99461	1.00067	0.989034	0.986443	0.96592	0.95095	0.857008	0.801027	0.83658	0.830747		317.2	0.99513	0.98969	0.9912	0.986371	0.946617	0.948142	0.84547	0.78452	0.71449	0.71162		317.2	1.00077	1.00216	0.99176	0.99406	0.9773	0.98248	0.97644	0.98074	0.86107	0.88763		317.2	0.99918	0.99797	0.99985	0.99704	0.98329	0.98434	0.87657	0.86643	0.62616	0.67173
317.6	0.99456	1.00068	0.988958	0.986399	0.9658	0.95092	0.856915	0.800768	0.83644	0.830516		317.6	0.9952	0.98962	0.99113	0.986423	0.946625	0.948114	0.84478	0.78409	0.71427	0.71126		317.6	0.99959	1.00081	0.99203	0.99406	0.97721	0.98257	0.97654	0.98063	0.86091	0.88723		317.6	0.99871	0.99878	0.99972	0.99712	0.98336	0.98453	0.87662	0.8661	0.62557	0.67118
318	0.99443	1.00054	0.988872	0.986389	0.96573	0.95089	0.856794	0.800517	0.83631	0.830307		318	0.99528	0.98952	0.99115	0.986452	0.946592	0.948123	0.84419	0.78385	0.71403	0.71091		318	0.99828	0.99941	0.9924	0.99436	0.97675	0.98292	0.9769	0.98049	0.86077	0.88689		318	0.99816	0.99984	0.99895	0.99743	0.98367	0.98456	0.8765	0.86584	0.62501	0.67075
318.4	0.99446	1.00039	0.988847	0.986382	0.96565	0.95092	0.856636	0.800258	0.83624	0.830108		318.4	0.99534	0.98925	0.9912	0.98648	0.94654	0.948125	0.84357	0.78376	0.71367	0.71064		318.4	0.99789	0.99852	0.99278	0.99428	0.97641	0.98315	0.97727	0.98022	0.86078	0.88651		318.4	0.99836	1.00075	0.99808	0.99791	0.98386	0.98432	0.87618	0.86565	0.62463	0.67032
318.8	0.99424	1.00021	0.988784	0.986381	0.9656	0.95099	0.856416	0.799986	0.83618	0.829857		318.8	0.99541	0.98899	0.99126	0.98649	0.946469	0.948187	0.84319	0.78377	0.71324	0.71031		318.8	0.99736	0.99772	0.99318	0.9943	0.97625	0.98321	0.97742	0.97998	0.86059	0.88623		318.8	0.99895	1.00152	0.99681	0.9983	0.98415	0.98419	0.87573	0.86557	0.62419	0.66981
319.2	0.99412	1.00007	0.988671	0.986406	0.96555	0.95108	0.856159	0.799737	0.83612	0.829555		319.2	0.99547	0.98881	0.99124	0.986456	0.946404	0.948244	0.84291	0.78381	0.71288	0.70993		319.2	0.99724	0.99763	0.99318	0.99457	0.97617	0.98324	0.97758	0.9798	0.86039	0.88595		319.2	0.99948	1.00184	0.99583	0.99847	0.98433	0.98403	0.87556	0.86554	0.62377	0.6693
319.6	0.9939	1.00005	0.988589	0.986394	0.96556	0.95114	0.855914	0.799459	0.83609	0.829196		319.6	0.99542	0.9886	0.99121	0.986434	0.946342	0.948281	0.84291	0.78383	0.71252	0.70957		319.6	0.99782	0.99772	0.99298	0.99515	0.97618	0.98307	0.97764	0.97964	0.86013	0.88572		319.6	0.99991	1.00184	0.99514	0.99868	0.98442	0.98399	0.87514	0.86564	0.62343	0.66888
320	0.99364	1.00016	0.988496	0.986384	0.96552	0.95116	0.855649	0.799128	0.83601	0.828813		320	0.99534	0.98838	0.9911	0.986509	0.946289	0.948288	0.84272	0.78384	0.7121	0.70915		320	0.99823	0.99808	0.99258	0.9954	0.97623	0.98271	0.97761	0.97938	0.85978	0.88556		320	1.00039	1.00173	0.99496	0.99862	0.98442	0.98393	0.87477	0.86569	0.62308	0.668358
320.4	0.9933	1.00027	0.988401	0.98637	0.96546	0.95115	0.855369	0.798807	0.83584	0.828425		320.4	0.99525	0.98831	0.99095	0.986533	0.946254	0.948266	0.84277	0.78355	0.71174	0.70873		320.4	0.99804	0.99818	0.99199	0.99569	0.97625	0.9824	0.97744	0.97914	0.85937	0.8855		320.4	1.00052	1.00154	0.99473	0.99868	0.98437	0.98404	0.87472	0.86569	0.6226	0.668
320.8	0.99278	1.0004	0.9884	0.986421	0.96544	0.95096	0.855111	0.798449	0.83561	0.828048		320.8	0.9951	0.98824	0.99081	0.986484	0.946221	0.948192	0.84256	0.78329	0.71123	0.70841		320.8	0.998	0.9984	0.99134	0.99587	0.97644	0.98251	0.97745	0.97898	0.85921	0.88546		320.8	1.00031	1.00152	0.99502	0.99878	0.98416	0.98409	0.8749	0.8658	0.62212	0.6677
321.2	0.99209	1.00058	0.988466	0.986483	0.96532	0.95062	0.854865	0.798044	0.83532	0.827779		321.2	0.99503	0.98825	0.99066	0.98643	0.946221	0.948089	0.84226	0.78293	0.71076	0.70806		321.2	0.99803	0.99807	0.99109	0.99581	0.97683	0.98256	0.97737	0.97881	0.85909	0.88549		321.2	1.00022	1.00171	0.99524	0.99896	0.98407	0.98408	0.87487	0.86575	0.62169	0.66741
321.6	0.99188	1.00065	0.988546	0.986601	0.96518	0.95033	0.854595	0.797645	0.83492	0.827545		321.6	0.99503	0.98839	0.99051	0.986437	0.946247	0.94796	0.8418	0.78249	0.71043	0.70767		321.6	0.99738	0.99816	0.99105	0.99545	0.97712	0.98257	0.97721	0.97869	0.85897	0.88555		321.6	1.00021	1.0016	0.99532	0.99897	0.9841	0.98389	0.87495	0.86552	0.62126	0.66711
322	0.9917	1.00069	0.988671	0.986698	0.96504	0.95011	0.854349	0.797305	0.83454	0.827356		322	0.99506	0.98867	0.99041	0.986335	0.946296	0.947813	0.84166	0.78205	0.71018	0.70742		322	0.99703	0.99845	0.99112	0.9954	0.97748	0.98254	0.977	0.97864	0.85897	0.88562		322	1.00033	1.00127	0.99532	0.99899	0.984	0.98384	0.87506	0.86535	0.62077	0.66687
322.4	0.99164	1.00066	0.988752	0.986834	0.96497	0.94984	0.854184	0.796938	0.8342	0.827188		322.4	0.99514	0.98899	0.99034	0.986193	0.946351	0.947665	0.84128	0.78191	0.70989	0.70712		322.4	0.9971	0.99898	0.99134	0.99556	0.97757	0.9825	0.97691	0.97869	0.85895	0.88571		322.4	1.00038	1.00081	0.99574	0.99867	0.98379	0.983668	0.87488	0.86523	0.6203	0.66649
322.8	0.99197	1.00059	0.988756	0.986832	0.96486	0.94972	0.854076	0.796591	0.83385	0.82704		322.8	0.99529	0.98933	0.99027	0.986082	0.946446	0.947521	0.84118	0.78177	0.70983	0.70656		322.8	0.99741	0.99977	0.99167	0.99583	0.97726	0.98201	0.97685	0.97886	0.85882	0.88581		322.8	1.00017	1.0001	0.99589	0.99823	0.98362	0.98355	0.87461	0.86504	0.61982	0.66618
323.2	0.99269	1.00056	0.988683	0.986799	0.96488	0.9497	0.85402	0.79627	0.83352	0.826824		323.2	0.99539	0.98952	0.99023	0.985952	0.946497	0.947409	0.84117	0.78157	0.70965	0.70609		323.2	0.99762	1.00098	0.99199	0.99628	0.9766	0.98162	0.97683	0.97917	0.85868	0.88583		323.2	1.00007	0.99932	0.99612	0.99761	0.98345	0.98341	0.87431	0.86481	0.61921	0.66588
323.6	0.99298	1.00057	0.988611	0.986707	0.96495	0.94971	0.853994	0.795963	0.83327	0.826542		323.6	0.99547	0.98964	0.99018	0.985723	0.946505	0.947326	0.84129	0.78146	0.70946	0.70559		323.6	0.9982	1.00163	0.99224	0.99687	0.97613	0.9814	0.97695	0.97939	0.85869	0.88579		323.6	1.00001	0.99902	0.99642	0.99721	0.98319	0.98344	0.87411	0.86472	0.61861	0.66551
324	0.99319	1.00051	0.988515	0.986613	0.96505	0.94967	0.853968	0.795605	0.83302	0.826266		324	0.99555	0.98958	0.99015	0.985493	0.946494	0.947254	0.84119	0.78114	0.70914	0.70496		324	0.99859	1.00182	0.99228	0.99706	0.97561	0.98134	0.97716	0.97955	0.8586	0.88564		324	0.99976	0.99877	0.9968	0.99677	0.98314	0.98338	0.87383	0.86459	0.61807	0.66513
324.4	0.99337	1.0006	0.988438	0.986508	0.96503	0.94968	0.853858	0.795269	0.8328	0.825929		324.4	0.99558	0.98948	0.99019	0.985381	0.946444	0.9472	0.84127	0.78062	0.70879	0.70429		324.4	0.99881	1.00151	0.99232	0.99694	0.97555	0.98121	0.97729	0.97962	0.85837	0.8854		324.4	0.99986	0.99878	0.99682	0.99658	0.98329	0.98343	0.87381	0.86441	0.61758	0.66473
324.8	0.99347	1.00073	0.988382	0.98649	0.96501	0.94961	0.853712	0.794942	0.83267	0.825652		324.8	0.99557	0.98936	0.99028	0.985324	0.946338	0.947158	0.84112	0.78	0.7084	0.70381		324.8	0.99881	1.00074	0.99225	0.99667	0.97566	0.9813	0.97725	0.97951	0.85803	0.8851		324.8	1.0004	0.99883	0.99711	0.99638	0.98346	0.9833	0.87375	0.86404	0.6171	0.66422
325.2	0.99342	1.00073	0.988401	0.986475	0.96489	0.94949	0.853494	0.794618	0.83258	0.825429		325.2	0.99551	0.98931	0.99031	0.985385	0.946264	0.947116	0.84084	0.77959	0.70807	0.70329		325.2	0.99865	0.99986	0.99208	0.9962	0.975998	0.98147	0.97707	0.97921	0.85762	0.88494		325.2	1.00052	0.99895	0.99722	0.99654	0.98356	0.98325	0.87374	0.86384	0.61672	0.66368
325.6	0.99334	1.00072	0.988422	0.986501	0.96468	0.94937	0.853267	0.794287	0.8325	0.825289		325.6	0.99537	0.98925	0.99039	0.985536	0.946213	0.947045	0.84057	0.77914	0.70755	0.7028		325.6	0.9983	0.99929	0.99172	0.99573	0.97629	0.98168	0.97678	0.97917	0.85702	0.88472		325.6	1.00072	0.99873	0.99728	0.99671	0.98361	0.98306	0.87364	0.86361	0.61634	0.66317
326	0.99346	1.00078	0.988472	0.986572	0.96451	0.94925	0.853041	0.794021	0.8324	0.825141		326	0.99519	0.98924	0.99046	0.985724	0.946113	0.946951	0.84031	0.77875	0.70717	0.70244		326	0.99811	0.99854	0.9917	0.99544	0.97662	0.98173	0.97632	0.97921	0.85652	0.88456		326	1.00084	0.99869	0.99715	0.99699	0.98352	0.98295	0.87354	0.863259	0.61596	0.66265
326.4	0.99363	1.00079	0.98856	0.986625	0.96443	0.94921	0.852913	0.793767	0.83227	0.825039		326.4	0.99504	0.98923	0.9904	0.985819	0.946027	0.946845	0.83993	0.7785	0.70691	0.70212		326.4	0.99815	0.99829	0.99167	0.99518	0.97672	0.98182	0.97607	0.97934	0.8562	0.8844		326.4	1.00046	0.99903	0.99729	0.99708	0.9832	0.98283	0.87336	0.86277	0.61551	0.66221
326.8	0.99352	1.00083	0.988684	0.986669	0.96434	0.94931	0.852776	0.793525	0.83212	0.824884		326.8	0.99489	0.9892	0.99032	0.985875	0.945953	0.946734	0.83963	0.77838	0.70654	0.70173		326.8	0.99827	0.99822	0.99173	0.99519	0.97682	0.98185	0.97583	0.97961	0.85605	0.88433		326.8	1	0.99947	0.99702	0.99733	0.98296	0.98286	0.87325	0.86245	0.61504	0.66179
327.2	0.99331	1.00098	0.988745	0.986765	0.96428	0.94956	0.852711	0.793292	0.83188	0.824727		327.2	0.99481	0.98913	0.99034	0.985802	0.945823	0.946599	0.83932	0.7781	0.70602	0.70133		327.2	0.99855	0.99804	0.99181	0.99545	0.97682	0.98185	0.97586	0.97998	0.85592	0.88414		327.2	1.00024	0.99998	0.99686	0.99732	0.98283	0.98289	0.8733	0.86202	0.61455	0.66143
327.6	0.99326	1.0011	0.988792	0.986874	0.96429	0.9497	0.852652	0.793069	0.83164	0.824517		327.6	0.9948	0.98907	0.99029	0.985723	0.945646	0.946501	0.83887	0.77776	0.70566	0.70102		327.6	0.99884	0.99769	0.992	0.99547	0.97672	0.98169	0.97582	0.98018	0.85588	0.88398		327.6	1.00033	1.00046	0.99686	0.9973	0.98289	0.98289	0.87345	0.86156	0.61407	0.6611
328	0.99332	1.00111	0.988795	0.986967	0.96428	0.94987	0.852561	0.792808	0.83139	0.824296		328	0.99482	0.98897	0.99032	0.985685	0.94551	0.94644	0.83848	0.77763	0.70525	0.70069		328	0.99914	0.99788	0.99204	0.99571	0.97641	0.9816	0.97581	0.98023	0.85581	0.88375		328	1.00055	1.00084	0.99715	0.99743	0.98303	0.9827	0.87359	0.86126	0.61363	0.66075
328.4	0.9933	1.00099	0.988786	0.98705	0.96427	0.9499	0.852399	0.792553	0.8311	0.824079		328.4	0.99481	0.98877	0.99043	0.985726	0.945367	0.9464	0.8383	0.77736	0.70475	0.70039		328.4	0.99895	0.99781	0.99224	0.99607	0.97613	0.98159	0.97544	0.98023	0.85567	0.88354		328.4	1.00099	1.00043	0.99726	0.99793	0.98336	0.98242	0.87355	0.86118	0.61318	0.66039
328.8	0.99359	1.00071	0.988741	0.98712	0.96428	0.94976	0.85224	0.792271	0.83071	0.82385		328.8	0.99476	0.98853	0.9905	0.985814	0.945221	0.946387	0.83831	0.77694	0.70423	0.70009		328.8	0.99886	0.9977	0.99247	0.99598	0.97583	0.98163	0.9754	0.98018	0.85545	0.88322		328.8	1.00104	0.9999	0.99765	0.99816	0.9836	0.98222	0.8735	0.86111	0.61273	0.66009
329.2	0.9939	1.00029	0.988708	0.987142	0.96437	0.94948	0.852054	0.792009	0.8304	0.823563		329.2	0.99468	0.98835	0.99055	0.985946	0.945098	0.946398	0.8385	0.7766	0.703749	0.69982		329.2	0.99827	0.99775	0.992719	0.99557	0.97566	0.98161	0.97522	0.98005	0.85535	0.88305		329.2	1.00046	0.99933	0.99786	0.99832	0.98374	0.98189	0.87315	0.86111	0.61228	0.65977
329.6	0.99419	0.99995	0.988658	0.987118	0.96435	0.94928	0.851848	0.791733	0.83003	0.823309		329.6	0.994608	0.98816	0.99059	0.986036	0.945002	0.946395	0.83872	0.7763	0.70304	0.69946		329.6	0.99783	0.99792	0.99314	0.99567	0.97563	0.98178	0.97537	0.97989	0.85524	0.8829		329.6	0.99977	0.99928	0.99796	0.99854	0.98375	0.98177	0.87265	0.86105	0.61182	0.65947
330	0.99415	0.9998	0.988673	0.987068	0.96431	0.94904	0.85169	0.791468	0.82964	0.823116		330	0.994569	0.98811	0.99045	0.986052	0.944897	0.946387	0.839	0.77587	0.70231	0.69907		330	0.99768	0.99779	0.99364	0.99551	0.97577	0.98212	0.97574	0.97983	0.85513	0.88286		330	0.99927	0.99912	0.99777	0.9985	0.98372	0.98177	0.87233	0.86098	0.61124	0.65922
330.4	0.99413	0.99982	0.988625	0.987012	0.96417	0.94884	0.851542	0.791181	0.82931	0.822934		330.4	0.994588	0.98818	0.99025	0.985995	0.944796	0.946377	0.83888	0.77545	0.70159	0.6986		330.4	0.99799	0.99826	0.99393	0.99532	0.97602	0.9824	0.97636	0.97974	0.8551	0.8829		330.4	0.9988	0.99919	0.99787	0.99805	0.98379	0.98182	0.87219	0.86095	0.61069	0.65895
330.8	0.99395	1.00006	0.988595	0.98697	0.96397	0.94879	0.851401	0.790936	0.82905	0.822786		330.8	0.99468	0.98834	0.99004	0.985884	0.944725	0.946319	0.8385	0.77505	0.7009	0.69819		330.8	0.99801	0.99865	0.99416	0.99531	0.97625	0.98263	0.97662	0.97955	0.85506	0.88312		330.8	0.99851	0.99935	0.99774	0.99791	0.98385	0.98184	0.87208	0.86086	0.61011	0.65865
331.2	0.99389	1.00051	0.988585	0.98689	0.9637	0.94883	0.85124	0.79063	0.82876	0.822714		331.2	0.9948	0.98843	0.98974	0.985814	0.944684	0.946237	0.83809	0.77474	0.70031	0.69771		331.2	0.99885	0.99874	0.99432	0.99554	0.9763	0.98278	0.97671	0.97937	0.85495	0.88313		331.2	0.99869	0.99937	0.99761	0.99794	0.98397	0.98201	0.87214	0.86064	0.60949	0.65828
331.6	0.9938	1.00086	0.988612	0.986803	0.96354	0.94883	0.851086	0.790335	0.82849	0.822673		331.6	0.99489	0.98858	0.9895	0.985747	0.944696	0.946158	0.83772	0.77442	0.70006	0.69721		331.6	0.99953	0.99904	0.99429	0.99524	0.97618	0.98271	0.97655	0.97923	0.85483	0.88316		331.6	0.99908	0.99881	0.99749	0.99768	0.98413	0.9821	0.87225	0.86057	0.60884	0.65784
332	0.9938	1.00116	0.988568	0.986711	0.96336	0.94886	0.850923	0.790027	0.82823	0.822562		332	0.99494	0.98867	0.98941	0.985703	0.944746	0.946067	0.83725	0.77411	0.69987	0.69665		332	0.99968	0.99933	0.99414	0.9949	0.97636	0.98229	0.97631	0.97919	0.85472	0.88312		332	0.99934	0.99845	0.99779	0.99755	0.98421	0.9822	0.87225	0.86044	0.60826	0.65734
332.4	0.99364	1.00132	0.988591	0.986622	0.96324	0.9489	0.850769	0.789707	0.82793	0.822443		332.4	0.99495	0.98877	0.98943	0.98568	0.944824	0.945961	0.83719	0.774	0.69968	0.69616		332.4	0.99953	0.99924	0.99382	0.99465	0.9763	0.98177	0.97605	0.9792	0.854539	0.88301		332.4	0.99967	0.9981	0.99771	0.99764	0.98396	0.98218	0.87218	0.8601	0.60769	0.65678
332.8	0.99352	1.00145	0.98859	0.986494	0.9633	0.94881	0.850631	0.789335	0.82765	0.822306		332.8	0.99492	0.98887	0.98942	0.985751	0.944852	0.945897	0.83717	0.77403	0.69964	0.69565		332.8	0.99957	0.99972	0.99331	0.99447	0.97634	0.9812	0.97602	0.97934	0.85443	0.8828		332.8	1.00006	0.99791	0.99793	0.99752	0.98374	0.98214	0.87197	0.85971	0.60712	0.65618
333.2	0.99317	1.00145	0.988602	0.986388	0.96334	0.948648	0.850487	0.788992	0.82746	0.822189		333.2	0.99486	0.98905	0.98957	0.985745	0.944852	0.945861	0.83705	0.77391	0.69962	0.69516		333.2	0.99931	1.00016	0.99306	0.99422	0.9765	0.98081	0.97616	0.97959	0.85433	0.88266		333.2	0.99993	0.99787	0.99832	0.99732	0.98334	0.982	0.87172	0.85949	0.60659	0.65568
333.6	0.99266	1.00151	0.988589	0.986308	0.96333	0.94852	0.850325	0.788639	0.82729	0.822034		333.6	0.9948	0.98928	0.98967	0.985834	0.944794	0.945828	0.83687	0.77384	0.69943	0.69471		333.6	0.99938	1.00027	0.99261	0.99423	0.97653	0.9806	0.97629	0.97974	0.85423	0.88249		333.6	0.99974	0.99811	0.99864	0.99712	0.98298	0.98186	0.87149	0.85924	0.60611	0.65521
334	0.99217	1.00154	0.988579	0.986219	0.96335	0.94837	0.850151	0.788282	0.82718	0.821924		334	0.99471	0.98953	0.98967	0.985968	0.944677	0.94577	0.83659	0.77378	0.69922	0.69435		334	0.99933	1.00037	0.9921	0.99429	0.97613	0.98079	0.97635	0.97983	0.85407	0.88233		334	0.99928	0.99841	0.99848	0.99693	0.98265	0.98172	0.87125	0.85904	0.60564	0.65477
334.4	0.99197	1.00178	0.988536	0.986109	0.96344	0.9483	0.849979	0.787941	0.82708	0.821837		334.4	0.994618	0.98976	0.98956	0.986148	0.944539	0.945691	0.83614	0.77357	0.6989	0.69402		334.4	0.99929	1.00031	0.99194	0.99435	0.97576	0.98113	0.97635	0.97982	0.85387	0.88221		334.4	0.99873	0.99892	0.99831	0.99666	0.98249	0.98185	0.87105	0.85897	0.6052	0.65441
334.8	0.992	1.00187	0.988499	0.986045	0.96337	0.94828	0.849761	0.787661	0.82693	0.821783		334.8	0.99452	0.99	0.98955	0.986198	0.944457	0.945579	0.83567	0.77322	0.69853	0.69371		334.8	0.99917	0.99966	0.99203	0.99432	0.97543	0.98165	0.97627	0.97961	0.85358	0.88205		334.8	0.9983	0.99926	0.99771	0.99653	0.98214	0.98204	0.87105	0.85901	0.60478	0.6541
335.2	0.99226	1.00201	0.988428	0.986012	0.96342	0.94817	0.849594	0.787409	0.82663	0.821672		335.2	0.99444	0.99023	0.98945	0.986297	0.944379	0.945437	0.83532	0.77297	0.69804	0.69349		335.2	0.99891	0.99954	0.99163	0.99442	0.97515	0.98198	0.97621	0.97935	0.85333	0.88178		335.2	0.99813	0.9996	0.99695	0.99643	0.98207	0.98229	0.87108	0.85897	0.60438	0.65379
335.6	0.99274	1.00206	0.988365	0.985971	0.96353	0.94801	0.84946	0.787189	0.82633	0.82156		335.6	0.99434	0.99037	0.98942	0.986321	0.944334	0.945257	0.83504	0.77271	0.69748	0.69333		335.6	0.99854	0.99977	0.99177	0.99451	0.97507	0.98216	0.97621	0.97938	0.8531	0.88144		335.6	0.99787	0.99997	0.99623	0.99677	0.98191	0.98239	0.87103	0.85885	0.60393	0.65349
336	0.99326	1.00201	0.988346	0.985962	0.96362	0.94784	0.849336	0.786998	0.82597	0.821355		336	0.9943	0.99047	0.98947	0.98628	0.944365	0.945103	0.83514	0.77251	0.6969	0.69312		336	0.99878	1.00023	0.99202	0.99461	0.9749	0.98198	0.97627	0.97926	0.85298	0.88096		336	0.998	1.00008	0.99552	0.99699	0.9818	0.98241	0.87102	0.85857	0.60351	0.65316
336.4	0.99352	1.00169	0.98836	0.985963	0.9636	0.9476	0.849204	0.786823	0.82562	0.821056		336.4	0.99428	0.990588	0.98962	0.986231	0.944401	0.944977	0.83532	0.77233	0.69652	0.69289		336.4	0.99924	1.00049	0.99215	0.99463	0.97487	0.98175	0.97645	0.97923	0.85295	0.88037		336.4	0.9983	1.0002	0.99538	0.99732	0.98162	0.98224	0.87087	0.85819	0.60307	0.65277
336.8	0.99351	1.00136	0.988403	0.98594	0.96361	0.94736	0.849091	0.786599	0.82528	0.820676		336.8	0.99431	0.99071	0.98977	0.986263	0.944401	0.944866	0.83561	0.77223	0.69605	0.6926		336.8	0.99984	1.00056	0.99205	0.99479	0.97467	0.98138	0.97657	0.97949	0.85304	0.8798		336.8	0.99863	1.00036	0.99589	0.99785	0.9818	0.98193	0.87055	0.85784	0.60267	0.65239
337.2	0.99339	1.00097	0.988439	0.985885	0.96347	0.94733	0.848938	0.786347	0.82505	0.820265		337.2	0.99431	0.99079	0.98993	0.986246	0.944414	0.944769	0.83575	0.77199	0.69557	0.69222		337.2	1.00037	1.00039	0.99229	0.99479	0.97433	0.98105	0.97657	0.9796	0.85311	0.87945		337.2	0.99894	1.00039	0.99664	0.99862	0.98176	0.98153	0.87001	0.85755	0.60224	0.65195
337.6	0.99319	1.00056	0.988477	0.985831	0.96327	0.94739	0.84874	0.786065	0.82484	0.819785		337.6	0.99435	0.99084	0.98996	0.986216	0.944402	0.944707	0.83601	0.77168	0.69527	0.69172		337.6	1.0005	0.99946	0.99206	0.99478	0.97423	0.98073	0.97647	0.97941	0.85321	0.87929		337.6	0.99931	1.00022	0.99739	0.99916	0.98191	0.98117	0.86952	0.85736	0.60189	0.65145
338	0.993	1.00029	0.98847	0.985776	0.96319	0.9475	0.848522	0.78577	0.82463	0.819396		338	0.99437	0.99079	0.98997	0.986248	0.94435	0.944675	0.83585	0.77118	0.69484	0.69131		338	0.99987	0.99804	0.99187	0.99476	0.97466	0.98068	0.97629	0.97936	0.85323	0.87926		338	0.99944	1	0.99844	0.9999	0.98214	0.98094	0.86887	0.85744	0.60146	0.65095
338.4	0.99296	1.00015	0.988396	0.985767	0.96318	0.94771	0.848278	0.785461	0.8244	0.819092		338.4	0.99438	0.99063	0.98981	0.986244	0.94428	0.944645	0.83548	0.77069	0.69436	0.69088		338.4	0.99929	0.99714	0.99154	0.99476	0.9752	0.98064	0.9758	0.97917	0.85315	0.87933		338.4	0.99926	0.9996	0.99896	1.0006	0.98235	0.98077	0.86845	0.85768	0.60099	0.65051
338.8	0.99315	1.00012	0.988251	0.985766	0.96319	0.94794	0.848047	0.78518	0.82421	0.818814		338.8	0.99433	0.99035	0.98959	0.986158	0.94426	0.944626	0.83509	0.77015	0.69393	0.69051		338.8	0.99844	0.99704	0.99145	0.99465	0.97581	0.98062	0.9755	0.97896	0.85296	0.87946		338.8	0.999	0.99921	0.99894	1.00064	0.98254	0.98072	0.86803	0.85784	0.60045	0.65002
339.2	0.99342	1.00011	0.988113	0.985823	0.96328	0.94803	0.847808	0.784904	0.82399	0.818538		339.2	0.99434	0.99011	0.98936	0.986072	0.944253	0.944619	0.83478	0.76968	0.69363	0.69019		339.2	0.9978	0.99704	0.99144	0.99428	0.97639	0.98072	0.97531	0.97882	0.85276	0.87954		339.2	0.999	0.99893	0.99874	1.00036	0.98295	0.98073	0.86791	0.85794	0.59993	0.64956
339.6	0.99358	1.00026	0.987937	0.985922	0.96338	0.94811	0.847603	0.78465	0.82369	0.818438		339.6	0.99433	0.98986	0.98922	0.985969	0.944259	0.944644	0.83417	0.76915	0.69325	0.68991		339.6	0.99774	0.99751	0.99175	0.99404	0.9765	0.98082	0.97519	0.9788	0.85243	0.87948		339.6	0.99927	0.99879	0.99853	0.99975	0.98314	0.98109	0.86798	0.85791	0.59935	0.64917
340	0.99386	1.0003	0.987819	0.986008	0.96338	0.94811	0.847386	0.784399	0.82341	0.818307		340	0.99437	0.98974	0.98902	0.985878	0.944267	0.944646	0.8338	0.76876	0.69305	0.68953		340	0.99858	0.99831	0.99189	0.99394	0.97615	0.98066	0.97527	0.97881	0.8522	0.87939		340	0.99974	0.99879	0.99817	0.99888	0.98325	0.98144	0.86826	0.85772	0.5988	0.64883
340.4	0.99386	1.00034	0.9878	0.98608	0.96334	0.9479	0.84719	0.784154	0.82313	0.818159		340.4	0.99441	0.98969	0.98897	0.98578	0.944327	0.944654	0.83353	0.7684	0.69287	0.68907		340.4	0.99883	0.99878	0.9923	0.99384	0.97555	0.98037	0.9755	0.97895	0.85192	0.8794		340.4	1.00044	0.99879	0.99799	0.99811	0.98358	0.98182	0.86827	0.85734	0.59827	0.64844
340.8	0.9937	1.00034	0.987868	0.986149	0.96329	0.94765	0.846985	0.7839	0.82278	0.818101		340.8	0.9945	0.98977	0.98889	0.985777	0.944356	0.944666	0.83292	0.76812	0.69264	0.6885		340.8	0.99915	0.99846	0.992738	0.99382	0.97496	0.9802	0.97554	0.97895	0.85173	0.87926		340.8	1.00105	0.99876	0.998	0.99774	0.98359	0.98209	0.86846	0.85706	0.59778	0.64817
341.2	0.99349	1.0003	0.987965	0.986186	0.96321	0.94755	0.846788	0.783665	0.82241	0.818152		341.2	0.99454	0.98988	0.98885	0.98582	0.944341	0.94467	0.83238	0.76785	0.69231	0.68793		341.2	0.99952	0.99765	0.99315	0.99405	0.97453	0.97994	0.97554	0.97903	0.85145	0.87901		341.2	1.00135	0.99868	0.99828	0.99746	0.98346	0.98244	0.86848	0.85668	0.59722	0.64783
341.6	0.99362	1.00006	0.988125	0.986169	0.96313	0.9474	0.846584	0.783421	0.82214	0.818072		341.6	0.994608	0.99	0.98885	0.985933	0.944311	0.944635	0.83225	0.76772	0.69193	0.68734		341.6	0.99947	0.99742	0.99336	0.99415	0.97446	0.9798	0.97564	0.97917	0.85125	0.87887		341.6	1.00129	0.99886	0.99868	0.99765	0.98356	0.98248	0.86824	0.8564	0.59667	0.6474
342	0.99356	0.99985	0.988246	0.98617	0.96306	0.94735	0.846429	0.783174	0.82193	0.818026		342	0.994588	0.99009	0.98893	0.985958	0.944282	0.944616	0.83203	0.76764	0.69151	0.68682		342	0.99884	0.99741	0.99368	0.99412	0.97469	0.97992	0.97551	0.9793	0.85086	0.87879		342	1.00114	0.99914	0.99897	0.99803	0.98354	0.98247	0.86782	0.85612	0.59618	0.64698
342.4	0.99387	0.99961	0.988303	0.986196	0.96303	0.94743	0.846279	0.782944	0.82175	0.817986		342.4	0.994598	0.99013	0.98895	0.985996	0.944204	0.944595	0.83181	0.76748	0.69103	0.68635		342.4	0.99869	0.99729	0.99384	0.99407	0.97497	0.98028	0.97552	0.97945	0.85048	0.87849		342.4	1.0009	0.99939	0.99915	0.99797	0.9834	0.98241	0.86759	0.85598	0.59574	0.6465
342.8	0.99411	0.99932	0.988353	0.986244	0.96301	0.94752	0.84611	0.782719	0.82166	0.817824		342.8	0.99453	0.9901	0.98904	0.985987	0.944138	0.944586	0.83197	0.76729	0.69064	0.68593		342.8	0.99866	0.99738	0.99363	0.99402	0.97539	0.98041	0.97562	0.97947	0.85007	0.87839		342.8	1.00074	0.99944	0.99934	0.99798	0.98331	0.98253	0.86731	0.85568	0.59529	0.6459
343.2	0.9943	0.99905	0.988378	0.986293	0.96306	0.94754	0.845895	0.782502	0.82163	0.817554		343.2	0.99446	0.99008	0.98905	0.985977	0.94409	0.944581	0.83212	0.76713	0.69021	0.68549		343.2	0.99803	0.9981	0.99333	0.99398	0.97571	0.9806	0.97565	0.97946	0.84975	0.87826		343.2	1.00045	0.99963	0.99917	0.99801	0.98313	0.98252	0.86712	0.85559	0.59493	0.64543
343.6	0.99408	0.99893	0.988384	0.986371	0.96313	0.9476	0.845637	0.782274	0.82161	0.817377		343.6	0.99435	0.99007	0.989	0.985907	0.944051	0.944594	0.83185	0.76679	0.6898	0.685		343.6	0.99735	0.99816	0.99307	0.99388	0.97574	0.98059	0.97552	0.97943	0.84938	0.87805		343.6	1.00015	0.99933	0.99878	0.99789	0.98281	0.98258	0.86709	0.85553	0.59455	0.64502
344	0.99403	0.99891	0.988351	0.986439	0.96321	0.94755	0.845322	0.782067	0.82155	0.817162		344	0.99428	0.9901	0.98894	0.985911	0.944003	0.944581	0.83152	0.76632	0.68933	0.68447		344	0.99695	0.99818	0.99251	0.99386	0.97552	0.98056	0.97537	0.97934	0.84928	0.87773		344	0.9998	0.99881	0.99846	0.99774	0.98262	0.98264	0.86717	0.85553	0.59412	0.64458
344.4	0.99369	0.99884	0.988326	0.986456	0.9632	0.94745	0.844974	0.781849	0.82146	0.816927		344.4	0.99421	0.99023	0.98892	0.985948	0.943983	0.94456	0.83125	0.76586	0.68895	0.68407		344.4	0.99646	0.99848	0.99207	0.99383	0.97529	0.9804	0.97507	0.97921	0.84931	0.87749		344.4	0.99934	0.99844	0.99822	0.99806	0.98242	0.98257	0.86725	0.8555	0.59367	0.64423
344.8	0.99352	0.99886	0.988266	0.986417	0.96316	0.9474	0.844641	0.78166	0.82134	0.816823		344.8	0.99422	0.99042	0.98886	0.985962	0.943906	0.944499	0.83099	0.76531	0.68846	0.68377		344.8	0.9959	0.99886	0.99206	0.99388	0.97489	0.9805	0.97466	0.97917	0.84936	0.87714		344.8	0.99875	0.99821	0.99787	0.99827	0.98231	0.98233	0.86722	0.85551	0.59323	0.64393
345.2	0.99314	0.9988	0.988223	0.986372	0.96305	0.94724	0.84438	0.781435	0.8212	0.816745		345.2	0.99425	0.990519	0.98885	0.98599	0.943834	0.944444	0.83063	0.76467	0.68813	0.68342		345.2	0.99614	0.9985	0.99201	0.99389	0.97482	0.98065	0.97444	0.97907	0.84928	0.87695		345.2	0.9985	0.99787	0.99768	0.99829	0.98228	0.98198	0.86709	0.85545	0.59279	0.64353
345.6	0.99308	0.99877	0.988169	0.986271	0.96295	0.94705	0.844153	0.781224	0.82103	0.81655		345.6	0.99432	0.99061	0.98887	0.986052	0.943756	0.944349	0.83046	0.76415	0.68787	0.68315		345.6	0.99649	0.99827	0.99188	0.99399	0.97496	0.98095	0.9743	0.97893	0.84917	0.87682		345.6	0.99828	0.99779	0.99766	0.99809	0.98211	0.98145	0.8669	0.85537	0.59232	0.64313
346	0.99279	0.99864	0.988198	0.986149	0.96287	0.94695	0.843933	0.780978	0.8208	0.816396		346	0.99439	0.99064	0.98892	0.986075	0.943667	0.944257	0.83036	0.7638	0.6877	0.68288		346	0.99667	0.99755	0.99229	0.99401	0.97527	0.9811	0.97434	0.97872	0.8489	0.87677		346	0.99829	0.99807	0.99782	0.99796	0.98197	0.98081	0.86676	0.85522	0.59181	0.6428
346.4	0.99267	0.9986	0.988255	0.986021	0.96282	0.94696	0.843729	0.780721	0.82067	0.816226		346.4	0.99443	0.990578	0.98897	0.986003	0.943532	0.944159	0.83027	0.76348	0.68746	0.68249		346.4	0.99706	0.99697	0.99234	0.99412	0.97562	0.98126	0.97447	0.97847	0.84854	0.87676		346.4	0.99833	0.99831	0.99786	0.99776	0.98194	0.98041	0.86656	0.85504	0.59128	0.64242
346.8	0.99245	0.99858	0.988295	0.985943	0.96274	0.94686	0.843517	0.780419	0.82052	0.815924		346.8	0.99446	0.99036	0.98903	0.986015	0.943431	0.944053	0.82995	0.7633	0.6872	0.68193		346.8	0.99784	0.99649	0.99197	0.99403	0.975979	0.98127	0.97481	0.97833	0.84815	0.87682		346.8	0.99862	0.99864	0.99788	0.9976	0.98194	0.98012	0.8666	0.85494	0.59081	0.64205
347.2	0.99257	0.99872	0.988306	0.98588	0.96263	0.94683	0.84326	0.780115	0.82036	0.815611		347.2	0.9945	0.99017	0.98907	0.985964	0.943326	0.943913	0.82958	0.76319	0.68691	0.68152		347.2	0.99838	0.99688	0.99163	0.99382	0.975979	0.98098	0.97503	0.97822	0.84797	0.87687		347.2	0.99884	0.99899	0.99779	0.99776	0.98197	0.9801	0.86666	0.85469	0.59033	0.64168
347.6	0.99256	0.99882	0.988316	0.985862	0.96246	0.94683	0.842995	0.779814	0.82021	0.815328		347.6	0.99453	0.98998	0.98915	0.98586	0.943216	0.943793	0.82923	0.763129	0.68645	0.68117		347.6	0.99902	0.99672	0.99126	0.99359	0.975979	0.98062	0.97535	0.97797	0.84786	0.87689		347.6	0.99936	0.99906	0.99768	0.99818	0.98222	0.9804	0.86664	0.85442	0.58991	0.6413
348	0.99247	0.99894	0.988265	0.985872	0.96222	0.94668	0.842761	0.779509	0.82002	0.815		348	0.994569	0.98974	0.98914	0.985747	0.943129	0.943666	0.82897	0.76295	0.68588	0.68088		348	0.9995	0.99737	0.99062	0.9933	0.97586	0.98033	0.97554	0.97793	0.84778	0.87689		348	0.99934	0.9989	0.9972	0.9985	0.98253	0.98096	0.86644	0.85433	0.58953	0.64088
348.4	0.99244	0.99904	0.988177	0.9859	0.96213	0.94645	0.842545	0.779198	0.81978	0.814713		348.4	0.994608	0.9895	0.98909	0.985739	0.943069	0.943535	0.82876	0.7628	0.68532	0.68067		348.4	0.99974	0.99766	0.9903	0.9927	0.97571	0.98004	0.97564	0.97787	0.84761	0.87679		348.4	0.99941	0.99879	0.99686	0.99873	0.98255	0.98134	0.86625	0.85436	0.58919	0.64044
348.8	0.99247	0.99912	0.988112	0.985922	0.96212	0.94627	0.842347	0.778907	0.81958	0.814503		348.8	0.99466	0.98943	0.989	0.985666	0.942998	0.94344	0.82882	0.7625	0.68485	0.68064		348.8	0.99953	0.99781	0.99023	0.99232	0.97556	0.97976	0.97561	0.97766	0.84748	0.87659		348.8	0.99924	0.99862	0.99645	0.99884	0.98268	0.98164	0.86584	0.85438	0.58881	0.63995
349.2	0.99237	0.99913	0.988085	0.985905	0.96218	0.94607	0.842163	0.778652	0.81932	0.814302		349.2	0.99463	0.98937	0.98897	0.98561	0.942947	0.943374	0.82899	0.76218	0.68437	0.6806		349.2	0.99878	0.99751	0.99043	0.99224	0.97541	0.97968	0.97553	0.97745	0.84723	0.87636		349.2	0.99887	0.99841	0.99592	0.99886	0.98289	0.98186	0.8656	0.85446	0.58842	0.6395
349.6	0.99216	0.99916	0.988037	0.985919	0.96224	0.94586	0.842001	0.778411	0.819	0.814125		349.6	0.994588	0.98932	0.98885	0.985573	0.942923	0.943322	0.82918	0.76177	0.68397	0.68049		349.6	0.99794	0.99834	0.99077	0.9922	0.97514	0.97973	0.97535	0.97751	0.84698	0.87618		349.6	0.99818	0.9988	0.99545	0.99878	0.98292	0.98181	0.86541	0.85458	0.58806	0.63907
350	0.9923	0.99927	0.98806	0.985922	0.96235	0.94578	0.841815	0.778202	0.81883	0.813957		350	0.994569	0.98935	0.98876	0.985518	0.942899	0.943298	0.82919	0.76144	0.68369	0.68023		350	0.99707	0.9987	0.99107	0.99225	0.97523	0.97987	0.97541	0.9773	0.84677	0.87601		350	0.99815	0.99899	0.99525	0.99865	0.98261	0.9816	0.86546	0.85439	0.58774	0.63862
350.4	0.99236	0.99938	0.988112	0.985955	0.96225	0.94567	0.841591	0.777999	0.81855	0.813772		350.4	0.99453	0.98938	0.98869	0.985392	0.942878	0.943289	0.82899	0.76106	0.68345	0.67983		350.4	0.99593	0.99909	0.99125	0.99276	0.97538	0.98005	0.97554	0.97733	0.84657	0.87608		350.4	0.99814	0.99922	0.99503	0.99844	0.98252	0.98146	0.8654	0.85397	0.58735	0.63823
350.8	0.99228	0.99951	0.988147	0.98599	0.9621	0.9456	0.841335	0.777803	0.81827	0.813553		350.8	0.9945	0.98929	0.98868	0.985285	0.942915	0.943292	0.82859	0.76081	0.68324	0.67919		350.8	0.99479	0.99941	0.99131	0.99311	0.97563	0.98026	0.9756	0.97749	0.8463	0.87627		350.8	0.9983	0.99946	0.99528	0.99826	0.98233	0.9814	0.86529	0.85347	0.58692	0.6379
351.2	0.9923	0.99964	0.988156	0.98606	0.96198	0.94556	0.841075	0.777567	0.81805	0.813337		351.2	0.99447	0.98909	0.98869	0.985192	0.942917	0.943305	0.82811	0.76058	0.68305	0.67845		351.2	0.99464	0.99946	0.99095	0.99349	0.97589	0.98056	0.97567	0.97765	0.84598	0.87642		351.2	0.99859	0.99982	0.99589	0.99797	0.98197	0.98116	0.86494	0.85306	0.58642	0.63757
351.6	0.99268	0.99969	0.988149	0.986104	0.96196	0.94557	0.84079	0.777268	0.81786	0.813105		351.6	0.99448	0.9889	0.98875	0.985169	0.942851	0.943313	0.82754	0.76041	0.68287	0.67759		351.6	0.99448	0.99848	0.99053	0.994	0.97623	0.9807	0.9756	0.97771	0.84564	0.87643		351.6	0.99898	0.99973	0.99641	0.99757	0.98154	0.98103	0.86475	0.85251	0.58588	0.63721
352	0.99305	0.99966	0.988082	0.986185	0.96196	0.94551	0.840529	0.776953	0.81767	0.812878		352	0.99444	0.98878	0.9889	0.985208	0.942762	0.943331	0.82719	0.76013	0.68269	0.6769		352	0.99516	0.99721	0.99028	0.99451	0.97609	0.98067	0.97523	0.97801	0.84526	0.8764		352	0.99907	0.99999	0.99688	0.99732	0.9814	0.98091	0.86431	0.85209	0.58534	0.63684
352.4	0.99335	0.99956	0.987987	0.986236	0.96207	0.94546	0.840318	0.776649	0.81757	0.812651		352.4	0.99441	0.9887	0.9891	0.985254	0.942629	0.943365	0.82708	0.75987	0.68249	0.67634		352.4	0.99642	0.99614	0.99026	0.99478	0.97593	0.98052	0.97478	0.97821	0.84506	0.87599		352.4	0.99925	1.00022	0.99756	0.99727	0.98106	0.98089	0.86412	0.85181	0.58485	0.63651
352.8	0.99386	0.99938	0.98793	0.986268	0.9622	0.94542	0.84012	0.776314	0.81749	0.812429		352.8	0.99437	0.98874	0.98934	0.985255	0.942428	0.943381	0.82707	0.75948	0.68222	0.67592		352.8	0.99791	0.99517	0.99045	0.99496	0.97563	0.9803	0.97449	0.97843	0.84499	0.87549		352.8	0.99941	1.00036	0.99785	0.99739	0.98058	0.98085	0.86417	0.85163	0.58439	0.63617
353.2	0.99441	0.99913	0.987878	0.986266	0.96223	0.94536	0.839912	0.776007	0.81742	0.812179		353.2	0.99439	0.98887	0.98947	0.985266	0.942239	0.943376	0.82735	0.75912	0.68185	0.67557		353.2	0.999	0.99469	0.99071	0.99493	0.97538	0.97998	0.97438	0.97868	0.84509	0.87496		353.2	0.99965	1.00048	0.99802	0.99747	0.98022	0.98095	0.86445	0.85142	0.58401	0.63574
353.6	0.99449	0.99898	0.987887	0.98624	0.96213	0.94527	0.839709	0.775751	0.81738	0.811919		353.6	0.99435	0.98894	0.98954	0.985184	0.942137	0.943385	0.82766	0.75874	0.68157	0.6753		353.6	1.00026	0.99473	0.99091	0.99468	0.97501	0.97973	0.97438	0.97872	0.84512	0.87455		353.6	0.99991	1.00064	0.9982	0.99796	0.98009	0.98111	0.86462	0.8513	0.58357	0.63532
354	0.99448	0.99884	0.987898	0.986117	0.96191	0.94522	0.839509	0.775508	0.81724	0.811673		354	0.9943	0.98893	0.98949	0.985055	0.942047	0.943358	0.82783	0.75846	0.6812	0.67495		354	1.00047	0.99513	0.99108	0.99449	0.97474	0.979569	0.97462	0.97875	0.8451	0.8741		354	1.00012	1.00052	0.99847	0.99834	0.97998	0.98128	0.86488	0.85122	0.58305	0.63492
354.4	0.99448	0.99861	0.987915	0.985958	0.9616	0.94528	0.83928	0.775249	0.81711	0.811435		354.4	0.99428	0.98891	0.98933	0.984983	0.942013	0.943301	0.82786	0.75809	0.68071	0.67453		354.4	1.00025	0.99567	0.99105	0.9943	0.97441	0.9795	0.97485	0.97873	0.84502	0.87389		354.4	1.00013	1.00017	0.99859	0.99849	0.98009	0.98136	0.86487	0.85114	0.58248	0.63445
354.8	0.99423	0.9985	0.987869	0.985774	0.961248	0.94521	0.83908	0.775026	0.81694	0.811238		354.8	0.99425	0.98889	0.98913	0.984876	0.942014	0.943233	0.82762	0.75776	0.68018	0.6741		354.8	0.99977	0.99607	0.9909	0.99433	0.9742	0.97944	0.975	0.97858	0.84494	0.87363		354.8	0.99997	1.00002	0.99884	0.99858	0.98041	0.98141	0.86463	0.85092	0.58192	0.63399
355.2	0.99383	0.99849	0.987827	0.985595	0.961	0.94514	0.83892	0.77479	0.81675	0.811076		355.2	0.99419	0.98891	0.98902	0.984747	0.942049	0.943168	0.82704	0.75738	0.67977	0.67362		355.2	0.99918	0.99625	0.99102	0.99429	0.974	0.97934	0.97492	0.97823	0.84474	0.87338		355.2	0.99962	0.99966	0.99895	0.99872	0.98086	0.98155	0.86404	0.85067	0.58133	0.63367
355.6	0.99369	0.99844	0.987764	0.985451	0.96084	0.94508	0.838763	0.774541	0.81652	0.81097		355.6	0.99415	0.98902	0.98893	0.984668	0.942036	0.943091	0.82655	0.75689	0.67932	0.67326		355.6	0.99806	0.99654	0.9915	0.99427	0.97389	0.9793	0.97495	0.97821	0.84469	0.87307		355.6	0.99929	0.99939	0.99891	0.99865	0.98126	0.98157	0.86339	0.85041	0.58081	0.63341
356	0.99323	0.99842	0.987703	0.985358	0.96083	0.94504	0.838591	0.77428	0.81634	0.810817		356	0.99416	0.98915	0.9889	0.984642	0.94204	0.943033	0.82608	0.75634	0.67892	0.67275		356	0.99757	0.99696	0.9919	0.99418	0.97396	0.97924	0.97487	0.97795	0.84474	0.87304		356	0.99897	0.99926	0.9987	0.99858	0.98164	0.98141	0.86274	0.85006	0.58027	0.6331
356.4	0.99307	0.99866	0.987668	0.985294	0.96089	0.94488	0.838434	0.774018	0.81612	0.81061		356.4	0.99417	0.98926	0.98891	0.984519	0.94204	0.942989	0.82564	0.75601	0.6787	0.67228		356.4	0.99744	0.9971	0.99232	0.99421	0.97418	0.9792	0.97493	0.97762	0.84472	0.87308		356.4	0.99864	0.99943	0.99842	0.99869	0.98194	0.98132	0.86227	0.84969	0.57972	0.63281
356.8	0.99302	0.99879	0.987726	0.985256	0.96098	0.94483	0.838273	0.773721	0.81595	0.81035		356.8	0.99418	0.9893	0.98886	0.98453	0.942068	0.942967	0.82548	0.75577	0.67851	0.67178		356.8	0.99713	0.99747	0.992719	0.99423	0.97432	0.97917	0.97496	0.97737	0.84452	0.87311		356.8	0.99846	0.99948	0.99813	0.99866	0.98208	0.98129	0.8618	0.84942	0.57912	0.63244
357.2	0.9931	0.9989	0.987797	0.985261	0.96099	0.94485	0.838098	0.773414	0.81578	0.810097		357.2	0.99421	0.98926	0.9888	0.984571	0.942049	0.942955	0.82533	0.75563	0.67828	0.67132		357.2	0.99685	0.99821	0.99283	0.99436	0.97447	0.97931	0.97518	0.97741	0.84423	0.87328		357.2	0.99838	0.99965	0.99797	0.99887	0.98216	0.98101	0.86157	0.84918	0.57857	0.63194
357.6	0.99311	0.99891	0.987905	0.985219	0.96097	0.94485	0.837972	0.773108	0.81561	0.809775		357.6	0.99426	0.98914	0.98877	0.984581	0.942037	0.942936	0.82515	0.75567	0.67793	0.67071		357.6	0.99754	0.99881	0.99247	0.99465	0.9746	0.97939	0.97516	0.9773	0.84378	0.8735		357.6	0.99847	0.99968	0.99818	0.99891	0.98223	0.98077	0.86149	0.84896	0.57796	0.63139
358	0.99337	0.99897	0.988032	0.985209	0.96094	0.94485	0.837865	0.772784	0.81539	0.809479		358	0.99427	0.98895	0.9887	0.984509	0.942013	0.942921	0.82501	0.75572	0.67756	0.67032		358	0.99785	0.99913	0.99183	0.99505	0.97461	0.97946	0.97515	0.97728	0.8433	0.87348		358	0.99868	0.99984	0.99845	0.99894	0.98211	0.98076	0.86151	0.84898	0.57747	0.63088
358.4	0.99328	0.99896	0.988123	0.985228	0.96089	0.94494	0.837738	0.77245	0.81516	0.809201		358.4	0.99426	0.98874	0.9886	0.98452	0.941976	0.942912	0.82481	0.75566	0.67701	0.66997		358.4	0.99817	0.99951	0.99122	0.99541	0.97436	0.97952	0.97492	0.97734	0.84273	0.87332		358.4	0.99907	0.99999	0.99875	0.99894	0.9819	0.98065	0.86143	0.84904	0.57707	0.63036
358.8	0.99331	0.99905	0.988165	0.985295	0.96089	0.94502	0.83759	0.77212	0.81489	0.808892		358.8	0.99424	0.98858	0.98857	0.984491	0.941878	0.942889	0.82455	0.75559	0.67654	0.66954		358.8	0.9994	0.99995	0.99064	0.99557	0.97413	0.979638	0.9748	0.97738	0.84236	0.87322		358.8	0.99942	0.99998	0.99893	0.99913	0.98187	0.98052	0.86153	0.84899	0.57672	0.62991
359.2	0.99317	0.99914	0.988169	0.985327	0.96092	0.94502	0.837441	0.77179	0.81459	0.808556		359.2	0.99419	0.98852	0.98848	0.984409	0.94182	0.942853	0.82451	0.75544	0.67602	0.6691		359.2	1.00032	0.99957	0.99028	0.99571	0.97385	0.97953	0.97443	0.97729	0.8421	0.87304		359.2	0.99978	0.99998	0.99879	0.999	0.98159	0.98056	0.86171	0.84892	0.57629	0.6295
359.6	0.99313	0.99942	0.988145	0.985397	0.96094	0.94497	0.837242	0.77144	0.81428	0.808261		359.6	0.99411	0.98851	0.98832	0.984316	0.941787	0.942818	0.82438	0.7552	0.67561	0.66873		359.6	1.0005	0.99898	0.99012	0.99569	0.97339	0.97941	0.97429	0.9773	0.84191	0.87279		359.6	0.99959	1.00005	0.9985	0.99895	0.98118	0.98076	0.8618	0.8488	0.57592	0.6291
360	0.99325	0.99949	0.988125	0.985482	0.96094	0.9448	0.837025	0.771109	0.81409	0.807935		360	0.99404	0.98863	0.98824	0.984223	0.941784	0.94277	0.82412	0.75496	0.67516	0.66834		360	1.00047	0.99859	0.99042	0.9955	0.97291	0.9793	0.97415	0.97748	0.84176	0.87249		360	0.99929	0.99974	0.99818	0.99904	0.98105	0.98089	0.86177	0.84843	0.57548	0.62868
360.4	0.99347	0.99941	0.98812	0.985584	0.96098	0.94453	0.836838	0.770781	0.81393	0.807631		360.4	0.99396	0.98871	0.98819	0.984079	0.941798	0.942716	0.82382	0.75473	0.67474	0.66794		360.4	1.00007	0.99811	0.99065	0.99522	0.97261	0.97927	0.97398	0.97755	0.8417	0.87238		360.4	0.99901	0.99907	0.99787	0.99906	0.98116	0.981	0.8618	0.84805	0.57493	0.62827
360.8	0.9935	0.99927	0.988067	0.985653	0.96101	0.94436	0.836638	0.770472	0.81381	0.807416		360.8	0.99391	0.98874	0.98807	0.983874	0.94185	0.94267	0.82359	0.75435	0.6742	0.6677		360.8	0.99851	0.99715	0.99085	0.99511	0.97219	0.97926	0.9736	0.97775	0.84145	0.87235		360.8	0.99864	0.99856	0.99759	0.99911	0.98112	0.98114	0.86177	0.84769	0.57436	0.62791
361.2	0.99352	0.99907	0.988022	0.985755	0.96113	0.94421	0.836422	0.770189	0.81371	0.807203		361.2	0.9939	0.98864	0.98801	0.983735	0.941872	0.942636	0.82325	0.754	0.67369	0.66748		361.2	0.9973	0.99696	0.99084	0.99492	0.97187	0.97941	0.97344	0.97804	0.84126	0.8723		361.2	0.99849	0.99794	0.99771	0.99932	0.98114	0.98116	0.86165	0.84736	0.57387	0.6276
361.6	0.99344	0.99878	0.98795	0.985853	0.96126	0.94413	0.836226	0.769945	0.81363	0.806879		361.6	0.99392	0.98854	0.98805	0.983654	0.941842	0.942623	0.82288	0.75367	0.67318	0.66722		361.6	0.99664	0.99694	0.99076	0.99458	0.97182	0.97954	0.97312	0.97806	0.84108	0.8723		361.6	0.99869	0.9973	0.99766	0.99946	0.98121	0.98103	0.86155	0.84712	0.57334	0.62731
362	0.99333	0.99869	0.987873	0.985888	0.96131	0.94418	0.836016	0.769718	0.81347	0.806609		362	0.99399	0.98827	0.98805	0.983598	0.941772	0.94259	0.82265	0.75334	0.67274	0.66693		362	0.99658	0.99671	0.99039	0.99418	0.97192	0.9798	0.97287	0.97793	0.84079	0.87245		362	0.99905	0.99709	0.99771	0.9995	0.98114	0.98087	0.86154	0.84693	0.5728	0.62697
362.4	0.99335	0.9987	0.987804	0.985859	0.96131	0.94426	0.835796	0.769493	0.81326	0.806342		362.4	0.99405	0.98812	0.98807	0.983527	0.94165	0.942557	0.82247	0.75302	0.67243	0.66656		362.4	0.99643	0.99649	0.9902	0.99372	0.97187	0.97995	0.97277	0.97794	0.84062	0.8724		362.4	0.99906	0.99723	0.99781	0.99956	0.98077	0.98071	0.86155	0.84655	0.57236	0.62668
362.8	0.99356	0.99871	0.987777	0.985833	0.961238	0.94411	0.835643	0.769258	0.81299	0.806014		362.8	0.9941	0.98796	0.98814	0.983487	0.941472	0.942499	0.8223	0.75278	0.67223	0.66618		362.8	0.99714	0.99706	0.98998	0.9933	0.97209	0.98014	0.97282	0.97778	0.84063	0.87216		362.8	0.99913	0.99727	0.99802	0.99931	0.98057	0.9804	0.86147	0.8464	0.57194	0.62624
363.2	0.99402	0.99877	0.987749	0.985806	0.9611	0.94396	0.835505	0.769001	0.8127	0.805697		363.2	0.9941	0.98788	0.98819	0.983414	0.941267	0.94241	0.82218	0.75251	0.6721	0.66584		363.2	0.99761	0.9975	0.98997	0.99317	0.97217	0.98013	0.97282	0.97758	0.84052	0.87185		363.2	0.99863	0.99764	0.99806	0.99873	0.98069	0.98016	0.86127	0.84612	0.57146	0.62579
363.6	0.99447	0.99873	0.987704	0.985784	0.96091	0.94378	0.835315	0.768738	0.81238	0.805498		363.6	0.99407	0.98777	0.9882	0.983327	0.941116	0.942288	0.82217	0.75234	0.67197	0.66556		363.6	0.99737	0.99788	0.99021	0.99331	0.97218	0.98029	0.97285	0.97769	0.84043	0.87151		363.6	0.99809	0.99816	0.99855	0.99813	0.98089	0.9799	0.86095	0.84576	0.571	0.6253
364	0.99476	0.99867	0.987622	0.985778	0.96083	0.94357	0.835155	0.768467	0.81206	0.80526		364	0.99406	0.98782	0.98827	0.983314	0.940965	0.942189	0.82215	0.75223	0.67179	0.66526		364	0.99694	0.99831	0.99077	0.99358	0.97203	0.98009	0.97286	0.97784	0.8405	0.87111		364	0.99754	0.9983	0.99868	0.99741	0.98107	0.97976	0.86061	0.84545	0.57062	0.6249
364.4	0.99488	0.99861	0.987543	0.985812	0.96076	0.94346	0.834999	0.76825	0.81172	0.805014		364.4	0.99411	0.98778	0.98835	0.983394	0.940843	0.942062	0.82236	0.75216	0.67162	0.66501		364.4	0.99675	0.99901	0.99115	0.99392	0.97203	0.97992	0.97301	0.97811	0.84038	0.87089		364.4	0.99736	0.99838	0.99852	0.99681	0.98154	0.97972	0.86024	0.84531	0.57016	0.6245
364.8	0.99484	0.99859	0.987492	0.985809	0.96071	0.94347	0.83481	0.768077	0.8114	0.804797		364.8	0.99412	0.98792	0.9884	0.983536	0.940812	0.941946	0.82236	0.75202	0.6715	0.66469		364.8	0.99594	0.99915	0.99157	0.99407	0.97201	0.979579	0.97305	0.9784	0.84017	0.87083		364.8	0.99735	0.99847	0.99828	0.99633	0.98195	0.97978	0.85982	0.84498	0.56968	0.62413
365.2	0.99447	0.99859	0.987471	0.985775	0.96067	0.94353	0.834611	0.767931	0.81117	0.80455		365.2	0.99418	0.9881	0.98846	0.983672	0.940852	0.941844	0.82222	0.75194	0.67133	0.66429		365.2	0.99517	0.99902	0.99203	0.99379	0.97222	0.97949	0.97302	0.97863	0.84004	0.87091		365.2	0.99784	0.99844	0.99795	0.99637	0.98202	0.97975	0.85961	0.84474	0.56932	0.62372
365.6	0.99407	0.99873	0.987514	0.985763	0.96069	0.94364	0.834477	0.767771	0.810969	0.804296		365.6	0.99428	0.98835	0.98846	0.9838	0.940866	0.941771	0.82195	0.75171	0.67117	0.66378		365.6	0.99505	0.99921	0.99219	0.99347	0.97246	0.97926	0.97304	0.97871	0.8399	0.87088		365.6	0.99843	0.99843	0.99718	0.99671	0.98204	0.97973	0.85957	0.84451	0.56887	0.62335
366	0.99365	0.99892	0.98758	0.985842	0.96067	0.94363	0.834361	0.767601	0.81076	0.804046		366	0.99428	0.9885	0.98835	0.98392	0.94087	0.941708	0.82168	0.75131	0.67098	0.66331		366	0.99492	0.99929	0.99201	0.99303	0.97278	0.9793	0.97306	0.97891	0.83965	0.8709		366	0.99881	0.99866	0.99676	0.9971	0.9821	0.97963	0.8594	0.8443	0.56835	0.62289
366.4	0.99319	0.99911	0.987579	0.985936	0.96068	0.94358	0.834257	0.767399	0.81063	0.803774		366.4	0.99422	0.98869	0.98817	0.984036	0.94092	0.941666	0.82127	0.75082	0.67079	0.66288		366.4	0.99493	0.99903	0.99177	0.99268	0.97311	0.97937	0.97278	0.97893	0.83953	0.87077		366.4	0.99901	0.99887	0.99657	0.99723	0.98211	0.97955	0.85911	0.84407	0.56791	0.62235
366.8	0.99293	0.99926	0.98755	0.986084	0.96069	0.94348	0.834146	0.767151	0.81052	0.803528		366.8	0.99421	0.98879	0.9881	0.984076	0.940931	0.941626	0.82091	0.7504	0.67043	0.66245		366.8	0.99597	0.99882	0.99133	0.99236	0.97331	0.97949	0.9727	0.97895	0.8395	0.87056		366.8	0.99936	0.9994	0.99646	0.99758	0.98203	0.97938	0.8591	0.84401	0.56745	0.62187
367.2	0.99292	0.99941	0.987492	0.986262	0.96072	0.94335	0.834086	0.766893	0.81028	0.803259		367.2	0.99418	0.98888	0.98814	0.984181	0.940884	0.941595	0.82068	0.74985	0.67005	0.66206		367.2	0.99745	0.9986	0.9906	0.99242	0.97328	0.97947	0.97265	0.97901	0.83941	0.87015		367.2	0.99948	0.99954	0.99652	0.99775	0.98213	0.97947	0.85888	0.84393	0.56688	0.6214
367.6	0.9931	0.99944	0.987416	0.986381	0.96068	0.94313	0.834052	0.766654	0.81	0.803004		367.6	0.99414	0.98894	0.98821	0.984253	0.940814	0.941548	0.82059	0.7494	0.66948	0.6617		367.6	0.99858	0.99752	0.98995	0.99247	0.97315	0.97942	0.97251	0.97904	0.8392	0.86998		367.6	0.99943	0.9995	0.99651	0.9976	0.98224	0.97963	0.85871	0.84391	0.5664	0.6209
368	0.99348	0.99936	0.987356	0.986376	0.96061	0.94311	0.833999	0.766425	0.80971	0.802793		368	0.99416	0.98901	0.98827	0.984255	0.940786	0.941477	0.8204	0.74909	0.66895	0.6613		368	0.99981	0.99676	0.98944	0.99275	0.97314	0.97927	0.97226	0.97889	0.839	0.86969		368	0.99955	0.99931	0.99659	0.99768	0.98219	0.97976	0.85864	0.84388	0.56594	0.62039
368.4	0.99404	0.9992	0.987396	0.986349	0.96049	0.94309	0.833927	0.76617	0.80934	0.802573		368.4	0.99419	0.98897	0.98833	0.984147	0.9407	0.94141	0.82009	0.74882	0.66829	0.66096		368.4	1.0009	0.99639	0.989	0.99296	0.97317	0.97912	0.9722	0.97871	0.83868	0.86941		368.4	0.99963	0.99896	0.99671	0.99817	0.982	0.97997	0.85875	0.84383	0.56539	0.61996
368.8	0.9944	0.99902	0.987449	0.986302	0.96044	0.94312	0.833877	0.765909	0.80896	0.802263		368.8	0.99423	0.98883	0.98828	0.984028	0.940596	0.941331	0.81996	0.7486	0.66764	0.66055		368.8	1.00078	0.99626	0.98902	0.99334	0.97316	0.97903	0.97211	0.97854	0.83817	0.86911		368.8	0.99936	0.99828	0.99695	0.99856	0.98179	0.98032	0.85868	0.84365	0.56485	0.61955
369.2	0.99468	0.99879	0.987555	0.986185	0.96039	0.94305	0.833753	0.765608	0.80865	0.80201		369.2	0.99423	0.98862	0.98804	0.983827	0.940532	0.941247	0.8198	0.74839	0.667	0.66016		369.2	1.00044	0.99619	0.98937	0.99366	0.97351	0.97889	0.97217	0.9784	0.83767	0.86904		369.2	0.99915	0.99804	0.99723	0.99894	0.9815	0.98051	0.85894	0.84359	0.56437	0.61912
369.6	0.99471	0.99866	0.987668	0.986138	0.96038	0.94297	0.833569	0.765255	0.8084	0.801707		369.6	0.99419	0.98834	0.98785	0.98366	0.940512	0.941164	0.81967	0.74807	0.66665	0.65983		369.6	1.00022	0.99696	0.98972	0.99404	0.97393	0.97878	0.97221	0.97827	0.83726	0.86887		369.6	0.99925	0.99805	0.9975	0.99957	0.98113	0.98057	0.85903	0.84351	0.56382	0.61875
370	0.9945	0.99861	0.987786	0.986136	0.96042	0.94279	0.833376	0.764854	0.80822	0.801331		370	0.99412	0.98814	0.98774	0.983568	0.940506	0.941096	0.81956	0.74768	0.6664	0.65949		370	0.99976	0.99786	0.99018	0.99427	0.97408	0.97858	0.97248	0.9781	0.83687	0.86886		370	0.99921	0.99826	0.99748	0.99985	0.98107	0.98072	0.859	0.84345	0.56325	0.61841
370.4	0.99416	0.99865	0.987873	0.986085	0.9605	0.94259	0.833211	0.764438	0.80805	0.800982		370.4	0.99403	0.98812	0.98779	0.983598	0.940541	0.941031	0.81957	0.74723	0.66621	0.65892		370.4	0.99929	0.99815	0.99098	0.99469	0.9742	0.97843	0.97286	0.97795	0.83655	0.86898		370.4	0.99928	0.99876	0.99738	0.99988	0.98089	0.9806	0.8588	0.84343	0.562736	0.61802
370.8	0.99394	0.9987	0.987968	0.985997	0.96049	0.94236	0.833054	0.76402	0.80786	0.800681		370.8	0.99392	0.98806	0.9878	0.983689	0.940607	0.940978	0.81941	0.74671	0.6661	0.65842		370.8	0.99942	0.99801	0.99153	0.99491	0.97442	0.97821	0.97299	0.97788	0.83639	0.86922		370.8	0.99923	0.99947	0.99707	0.99971	0.98072	0.98031	0.85858	0.84349	0.562246	0.61759
371.2	0.99379	0.9988	0.988026	0.985976	0.96044	0.94218	0.832975	0.76364	0.80765	0.800362		371.2	0.99385	0.98802	0.9879	0.983848	0.94064	0.940924	0.81924	0.74631	0.66599	0.65788		371.2	0.99941	0.99799	0.99184	0.99489	0.97419	0.97813	0.97298	0.97767	0.83627	0.86937		371.2	0.99933	1.00011	0.99661	0.99952	0.98071	0.97992	0.85801	0.84344	0.561714	0.61717
371.6	0.99374	0.99885	0.988047	0.985907	0.96039	0.94203	0.83292	0.763312	0.80737	0.800035		371.6	0.99383	0.98801	0.98802	0.984036	0.940674	0.940882	0.81894	0.74596	0.66568	0.65731		371.6	0.99932	0.99782	0.99225	0.99485	0.9738	0.97809	0.97305	0.9774	0.8362	0.86955		371.6	0.99913	1.00026	0.99657	0.99898	0.980799	0.97957	0.85742	0.84335	0.561261	0.61668
372	0.99371	0.99884	0.988035	0.985854	0.96034	0.94193	0.832877	0.763036	0.80703	0.799761		372	0.99385	0.98797	0.98816	0.984167	0.940686	0.940839	0.81883	0.74572	0.66535	0.65673		372	0.99943	0.99732	0.99241	0.9948	0.97371	0.97832	0.9728	0.97718	0.83618	0.86958		372	0.99919	0.99996	0.99674	0.9988	0.98067	0.97911	0.857	0.8431	0.560881	0.61628
372.4	0.99382	0.9988	0.987993	0.985855	0.96024	0.94175	0.832789	0.762823	0.80676	0.799514		372.4	0.99391	0.98776	0.98816	0.984254	0.940674	0.940794	0.81873	0.74543	0.66511	0.65636		372.4	0.99965	0.99765	0.99214	0.9944	0.97331	0.97831	0.97218	0.97703	0.83622	0.8694		372.4	0.9991	0.9994	0.99688	0.99855	0.980828	0.97873	0.85669	0.84278	0.560517	0.61587
372.8	0.9938	0.99885	0.987932	0.985892	0.96016	0.94156	0.832639	0.762633	0.80656	0.799258		372.8	0.99393	0.98772	0.98822	0.984281	0.940601	0.940748	0.81859	0.74519	0.66484	0.655969		372.8	0.99977	0.99814	0.99187	0.99386	0.97285	0.9783	0.9718	0.9766	0.83626	0.869		372.8	0.9993	0.99867	0.9973	0.99845	0.98103	0.97852	0.85646	0.84238	0.560157	0.61547
373.2	0.99381	0.99899	0.987869	0.985888	0.96015	0.94145	0.832391	0.762431	0.80644	0.79906		373.2	0.99403	0.98775	0.98837	0.984228	0.940539	0.94068	0.81834	0.74487	0.66449	0.65567		373.2	0.99959	0.99883	0.99173	0.99342	0.97244	0.97833	0.97154	0.97618	0.83631	0.86849		373.2	0.99931	0.99777	0.99775	0.99817	0.98099	0.97853	0.85639	0.84197	0.55985	0.61506
373.6	0.99389	0.99912	0.987795	0.985898	0.96011	0.94139	0.832124	0.762209	0.8064	0.798957		373.6	0.99412	0.98781	0.98847	0.984107	0.940459	0.940579	0.81802	0.74458	0.66419	0.65536		373.6	0.99923	0.99936	0.9916	0.99282	0.97234	0.97843	0.97137	0.97592	0.83639	0.86786		373.6	0.99935	0.99741	0.99819	0.99818	0.98103	0.9786	0.85638	0.84159	0.559519	0.61469
374	0.99409	0.99935	0.987756	0.985891	0.96006	0.9413	0.831844	0.761955	0.8064	0.79887		374	0.99418	0.98781	0.98854	0.983979	0.940346	0.940444	0.8175	0.7442	0.66368	0.65513		374	0.99859	0.99975	0.99167	0.99228	0.97202	0.97846	0.97158	0.97582	0.83629	0.86727		374	0.99901	0.9975	0.99861	0.99813	0.98103	0.97875	0.85624	0.84145	0.559126	0.61426
374.4	0.99417	0.99959	0.987734	0.985895	0.96008	0.94144	0.831587	0.761653	0.80633	0.798726		374.4	0.99423	0.98793	0.98864	0.983846	0.940249	0.940251	0.81683	0.74393	0.66306	0.65487		374.4	0.99786	0.99952	0.99175	0.99188	0.97213	0.97877	0.97215	0.97574	0.83618	0.86677		374.4	0.99865	0.99782	0.99926	0.99821	0.98091	0.9791	0.8561	0.84136	0.558686	0.61384
374.8	0.99431	0.99974	0.987696	0.985928	0.96012	0.94163	0.831358	0.761333	0.80617	0.798647		374.8	0.99426	0.98803	0.9888	0.98379	0.940235	0.940064	0.81634	0.74363	0.66245	0.65469		374.8	0.99695	0.99964	0.99172	0.99202	0.97234	0.97919	0.97262	0.97585	0.83599	0.86642		374.8	0.9983	0.99814	0.99942	0.99834	0.98096	0.97934	0.85594	0.84124	0.558189	0.61351
375.2	0.99432	0.99976	0.987637	0.986014	0.96014	0.94178	0.831183	0.761012	0.80591	0.798455		375.2	0.99419	0.98803	0.98877	0.983797	0.940246	0.939877	0.81601	0.74331	0.66193	0.65435		375.2	0.9964	0.9997	0.99153	0.99252	0.97274	0.97935	0.97298	0.97598	0.83568	0.8663		375.2	0.99803	0.99846	0.99964	0.99876	0.98108	0.9794	0.85562	0.84126	0.557681	0.61317
375.6	0.99426	0.99983	0.987638	0.986084	0.96021	0.94184	0.831017	0.760697	0.80554	0.79817		375.6	0.99409	0.98803	0.98878	0.983858	0.94022	0.939693	0.81578	0.743	0.66147	0.65392		375.6	0.99599	0.99971	0.99113	0.99305	0.97291	0.97929	0.97319	0.97601	0.83527	0.86634		375.6	0.99769	0.99851	0.99956	0.99923	0.98094	0.97943	0.85547	0.84125	0.557157	0.61283
376	0.99441	0.9998	0.987594	0.986159	0.9603	0.94179	0.830855	0.760385	0.80513	0.797847		376	0.99403	0.98806	0.98874	0.983929	0.940227	0.939518	0.81562	0.74272	0.66118	0.65334		376	0.99575	0.99981	0.99063	0.99353	0.97316	0.97929	0.97318	0.97583	0.83512	0.86645		376	0.99783	0.99841	0.99944	0.99922	0.98106	0.97954	0.85541	0.84122	0.55669	0.61244
376.4	0.99463	0.99969	0.987539	0.986206	0.96035	0.94148	0.830675	0.760056	0.80477	0.797599		376.4	0.99397	0.98805	0.98867	0.983947	0.940188	0.939409	0.81551	0.74247	0.66093	0.65272		376.4	0.99541	0.99998	0.99041	0.99404	0.97322	0.97923	0.97298	0.9755	0.83472	0.86657		376.4	0.99823	0.99821	0.99901	0.99908	0.98133	0.97959	0.85536	0.84116	0.556279	0.61209
376.8	0.99481	0.99955	0.987497	0.98622	0.96036	0.94107	0.830509	0.759721	0.8045	0.7973		376.8	0.99398	0.98798	0.98854	0.983879	0.940088	0.939277	0.81537	0.74212	0.66056	0.65196		376.8	0.9957	1.00004	0.99044	0.99397	0.97319	0.97898	0.97284	0.97526	0.83437	0.8668		376.8	0.99841	0.99804	0.99906	0.99876	0.98134	0.97959	0.85527	0.84125	0.555918	0.61165
377.2	0.99508	0.99943	0.987473	0.986168	0.96031	0.94063	0.830346	0.759347	0.80428	0.797099		377.2	0.994	0.98792	0.98854	0.983788	0.939927	0.939186	0.81517	0.74186	0.66017	0.65134		377.2	0.99644	0.99956	0.99075	0.99344	0.97313	0.97887	0.97281	0.97523	0.83407	0.86687		377.2	0.99875	0.99799	0.99889	0.99833	0.9813	0.97969	0.85535	0.84113	0.555468	0.61119
377.6	0.99526	0.99925	0.987418	0.986133	0.96021	0.9403	0.830188	0.758941	0.80425	0.796919		377.6	0.99406	0.98784	0.98842	0.98368	0.939783	0.939122	0.81509	0.74162	0.65972	0.65086		377.6	0.99718	0.99927	0.99131	0.99306	0.97314	0.97896	0.97283	0.97529	0.83381	0.86678		377.6	0.99913	0.99807	0.99868	0.99783	0.98145	0.9798	0.85517	0.84097	0.555027	0.61071
378	0.99529	0.99905	0.987399	0.986113	0.96004	0.94011	0.829992	0.758516	0.80422	0.796741		378	0.99404	0.98786	0.98826	0.983517	0.939584	0.939105	0.81493	0.74134	0.6592	0.65051		378	0.99791	0.99903	0.99183	0.99276	0.97313	0.97899	0.97285	0.97533	0.83346	0.86665		378	0.99915	0.99821	0.99851	0.99786	0.98126	0.97959	0.85505	0.84069	0.554516	0.61028
378.4	0.99526	0.99887	0.987396	0.986092	0.95988	0.94005	0.829785	0.758115	0.80416	0.796545		378.4	0.99405	0.98794	0.98813	0.983381	0.939428	0.939111	0.81486	0.74109	0.65864	0.65024		378.4	0.99882	0.99885	0.99212	0.99269	0.97329	0.97894	0.97283	0.97558	0.83341	0.86672		378.4	0.99926	0.99837	0.99837	0.99797	0.980799	0.97934	0.85494	0.84042	0.553921	0.60983
378.8	0.99535	0.99875	0.987426	0.986052	0.95976	0.94009	0.829549	0.757702	0.80404	0.796384		378.8	0.99405	0.98807	0.98802	0.983276	0.939293	0.939148	0.81481	0.74108	0.65824	0.65		378.8	0.99918	0.99821	0.99194	0.99284	0.97347	0.97907	0.9727	0.9758	0.83336	0.86655		378.8	0.99936	0.99855	0.99781	0.99816	0.98037	0.9792	0.85498	0.84002	0.553283	0.60944
379.2	0.99545	0.99867	0.987468	0.986062	0.95974	0.94013	0.829284	0.757341	0.8039	0.796185		379.2	0.99412	0.98831	0.98799	0.983143	0.939223	0.939146	0.81477	0.7411	0.65792	0.64966		379.2	0.99871	0.99782	0.99139	0.99314	0.97388	0.97924	0.97246	0.97586	0.83339	0.86635		379.2	0.99922	0.99895	0.99736	0.99827	0.98	0.97899	0.85502	0.83982	0.552738	0.60905
379.6	0.99566	0.99867	0.987478	0.986094	0.95966	0.94013	0.828991	0.756996	0.80367	0.795997		379.6	0.99419	0.98866	0.98804	0.982989	0.939177	0.939132	0.81461	0.74112	0.65758	0.64926		379.6	0.9983	0.99731	0.99054	0.99333	0.974	0.97935	0.97215	0.97588	0.83339	0.86626		379.6	0.99913	0.99914	0.99708	0.99832	0.97964	0.97878	0.85504	0.83964	0.552169	0.60868
380	0.99567	0.99869	0.987507	0.98609	0.95965	0.94012	0.828718	0.756672	0.8034	0.795865		380	0.99429	0.98884	0.9881	0.982957	0.939188	0.93908	0.81457	0.74124	0.65734	0.6488		380	0.9982	0.99696	0.98993	0.99332	0.97397	0.97934	0.97196	0.97611	0.8332	0.86612		380	0.99931	0.99911	0.9967	0.99826	0.97944	0.97878	0.85496	0.8394	0.551633	0.60829
380.4	0.99563	0.99876	0.987526	0.986084	0.95964	0.94009	0.828446	0.75634	0.80314	0.79572		380.4	0.99432	0.98887	0.98818	0.982933	0.939201	0.938975	0.81449	0.7413	0.65713	0.64826		380.4	0.99763	0.99661	0.98948	0.99301	0.97369	0.97928	0.97216	0.97618	0.83297	0.86565		380.4	0.99903	0.999	0.99642	0.99824	0.97939	0.97871	0.85486	0.83921	0.551142	0.6079
380.8	0.99547	0.99884	0.98746	0.986091	0.95961	0.94007	0.828199	0.756036	0.8029	0.795523		380.8	0.99429	0.98886	0.98816	0.982942	0.939224	0.938843	0.814258	0.74101	0.65681	0.64772		380.8	0.99705	0.99667	0.98957	0.9927	0.97333	0.97925	0.97243	0.9761	0.83273	0.8653		380.8	0.99902	0.9989	0.9966	0.99831	0.97942	0.97866	0.8544	0.83898	0.55072	0.6075
381.2	0.9951	0.99891	0.987343	0.986073	0.95949	0.94018	0.827937	0.755727	0.80271	0.795357		381.2	0.9942	0.98883	0.988	0.982968	0.939221	0.938727	0.81406	0.74062	0.65645	0.64724		381.2	0.99697	0.99689	0.99	0.99244	0.9728	0.97925	0.97273	0.97605	0.83247	0.86498		381.2	0.99899	0.9985	0.99703	0.99846	0.97959	0.97873	0.85376	0.83868	0.550283	0.60711
381.6	0.99464	0.99879	0.987292	0.986019	0.95948	0.94032	0.827671	0.755423	0.80252	0.795135		381.6	0.99409	0.98875	0.98788	0.983017	0.939211	0.938614	0.81393	0.74012	0.65617	0.64678		381.6	0.99731	0.99715	0.99085	0.99215	0.9726	0.97912	0.97303	0.97597	0.83222	0.86463		381.6	0.99907	0.99825	0.99739	0.99858	0.97967	0.9788	0.85332	0.83838	0.549828	0.60673
382	0.99421	0.9988	0.987141	0.985957	0.95948	0.94045	0.827426	0.755161	0.80247	0.794858		382	0.994	0.98883	0.98778	0.982938	0.939151	0.938502	0.81379	0.7395	0.65577	0.6463		382	0.99742	0.99752	0.99116	0.99204	0.97268	0.97913	0.97339	0.97594	0.83223	0.86438		382	0.99896	0.99808	0.99773	0.99864	0.97975	0.97894	0.8528	0.83827	0.549408	0.60636
382.4	0.99384	0.99876	0.986956	0.985921	0.95948	0.94064	0.827212	0.754919	0.80245	0.794559		382.4	0.99395	0.98898	0.98768	0.982896	0.939068	0.938397	0.81361	0.73887	0.65541	0.64587		382.4	0.99846	0.99796	0.99119	0.9921	0.97281	0.97926	0.97323	0.97585	0.83218	0.8643		382.4	0.99895	0.99814	0.99779	0.99867	0.97975	0.97917	0.85216	0.83814	0.54899	0.60594
382.8	0.99343	0.99864	0.986817	0.985909	0.9595	0.94074	0.826969	0.754691	0.80238	0.794283		382.8	0.99395	0.9891	0.98764	0.982834	0.938947	0.938308	0.81356	0.73855	0.65509	0.64545		382.8	0.99961	0.99824	0.99104	0.99235	0.97293	0.97931	0.97311	0.97603	0.83226	0.86414		382.8	0.99872	0.99834	0.99781	0.99864	0.97983	0.97936	0.85173	0.83804	0.548532	0.60547
383.2	0.99333	0.99851	0.986718	0.98591	0.95956	0.94072	0.826781	0.754452	0.80233	0.793987		383.2	0.994	0.98913	0.98764	0.982806	0.938835	0.938199	0.81343	0.73818	0.65469	0.64509		383.2	1.00095	0.99872	0.99067	0.9926	0.97271	0.97934	0.97313	0.97614	0.83225	0.86401		383.2	0.99852	0.99844	0.99768	0.99843	0.97971	0.97951	0.85157	0.8379	0.548109	0.60502
383.6	0.99318	0.99848	0.986573	0.985927	0.95952	0.94072	0.826616	0.75422	0.80222	0.793804		383.6	0.99401	0.98909	0.98758	0.98276	0.938715	0.938071	0.81321	0.73783	0.65423	0.6447		383.6	1.00186	0.99913	0.98998	0.99289	0.9724	0.97944	0.97329	0.97624	0.8323	0.86386		383.6	0.9981	0.99862	0.99754	0.99822	0.97967	0.97965	0.85137	0.83777	0.547739	0.60458
384	0.99309	0.99842	0.986523	0.985943	0.95944	0.9408	0.826469	0.753979	0.80199	0.793635		384	0.994	0.98898	0.98753	0.982821	0.938646	0.937939	0.8129	0.73745	0.653808	0.64439		384	1.00238	0.99891	0.98984	0.9931	0.97214	0.97955	0.97331	0.97627	0.83228	0.86381		384	0.99765	0.99902	0.99759	0.99797	0.97962	0.97982	0.85135	0.83751	0.547304	0.6041
384.4	0.99292	0.99852	0.986537	0.985932	0.9593	0.9408	0.826329	0.753738	0.80169	0.793482		384.4	0.99396	0.98884	0.98751	0.982812	0.938583	0.937808	0.8127	0.7371	0.6534	0.64409		384.4	1.00195	0.99871	0.99005	0.99327	0.97188	0.979599	0.97341	0.97651	0.83214	0.86386		384.4	0.99741	0.99922	0.99823	0.9977	0.97978	0.98005	0.85156	0.8372	0.546851	0.6037
384.8	0.99277	0.99876	0.986589	0.985897	0.95914	0.94083	0.82624	0.753485	0.80141	0.793356		384.8	0.9939	0.98873	0.98748	0.982805	0.938562	0.937664	0.81248	0.7366	0.65298	0.64381		384.8	1.00187	0.99843	0.99015	0.99316	0.97165	0.97967	0.97345	0.97653	0.83172	0.86403		384.8	0.9973	0.99924	0.99871	0.99757	0.97989	0.98024	0.85186	0.83693	0.546382	0.60334
385.2	0.99231	0.999	0.986652	0.98582	0.95896	0.94081	0.826131	0.753249	0.80104	0.793198		385.2	0.99378	0.98861	0.98746	0.982783	0.938516	0.937554	0.81218	0.73625	0.65275	0.64347		385.2	1.00121	0.99785	0.9903	0.99292	0.97191	0.97966	0.97329	0.9766	0.83137	0.86429		385.2	0.99732	0.99947	0.99914	0.99794	0.98015	0.9803	0.85187	0.83666	0.54586	0.60295
385.6	0.992	0.99936	0.986724	0.985686	0.95887	0.94067	0.826028	0.753039	0.800773	0.792975		385.6	0.9937	0.98848	0.98743	0.982807	0.938484	0.937476	0.81187	0.73595	0.65249	0.64316		385.6	1.00039	0.99757	0.99052	0.99278	0.97221	0.97972	0.9731	0.97661	0.83093	0.86461		385.6	0.99769	0.99966	0.99949	0.99821	0.98041	0.98043	0.85183	0.83636	0.545309	0.60247
386	0.99178	0.9997	0.986761	0.98558	0.95883	0.94044	0.825885	0.752801	0.80053	0.792765		386	0.99356	0.98829	0.9874	0.982845	0.938427	0.937426	0.81144	0.73578	0.65221	0.64286		386	1.00019	0.99766	0.99062	0.99261	0.97231	0.97967	0.9729	0.97634	0.83049	0.86469		386	0.99813	0.99971	0.99968	0.9986	0.98068	0.98026	0.85161	0.83616	0.54482	0.60204
386.4	0.99174	0.99982	0.986762	0.985474	0.95884	0.94016	0.825689	0.75256	0.800372	0.792569		386.4	0.99347	0.98814	0.98731	0.982992	0.938369	0.937398	0.81082	0.73563	0.65185	0.64252		386.4	1.00052	0.99794	0.99045	0.99241	0.9723	0.979599	0.97284	0.97602	0.83012	0.86444		386.4	0.99866	0.99956	0.99968	0.99909	0.98058	0.98001	0.85119	0.8359	0.544414	0.60157
386.8	0.992	0.99989	0.986722	0.985315	0.95886	0.93991	0.825445	0.752333	0.800248	0.792309		386.8	0.99339	0.98806	0.98723	0.983132	0.938309	0.937383	0.81018	0.73547	0.65144	0.64208		386.8	1.00031	0.99841	0.99042	0.99239	0.97238	0.97933	0.9728	0.97576	0.83	0.8642		386.8	0.99908	0.99952	0.99964	0.99924	0.9803	0.97987	0.85056	0.83568	0.544043	0.60115
387.2	0.99245	0.99999	0.986685	0.985195	0.95894	0.93975	0.825203	0.752131	0.800104	0.792128		387.2	0.99336	0.98806	0.98709	0.983234	0.93826	0.937356	0.80972	0.7352	0.65086	0.64166		387.2	1.00033	0.99872	0.99053	0.99251	0.97216	0.97919	0.97283	0.97544	0.8299	0.86385		387.2	0.99932	0.99946	0.99955	0.99891	0.97983	0.97972	0.85015	0.83558	0.543633	0.6008
387.6	0.99322	0.99988	0.986654	0.985146	0.95898	0.93967	0.824966	0.751935	0.799829	0.791991		387.6	0.99331	0.98813	0.98707	0.983314	0.938201	0.937334	0.80937	0.73492	0.65043	0.64126		387.6	1.00036	0.99891	0.99074	0.99267	0.97183	0.97896	0.97276	0.97539	0.82995	0.86342		387.6	0.99921	0.9994	0.99956	0.99888	0.97932	0.9794	0.84969	0.83557	0.54323	0.60056
388	0.99389	0.99963	0.986639	0.985064	0.9591	0.93961	0.824751	0.751767	0.799548	0.79184		388	0.99337	0.98825	0.98706	0.98329	0.938159	0.937267	0.80929	0.73452	0.65002	0.6408		388	1.00003	0.999	0.99076	0.993	0.97144	0.97877	0.97259	0.97571	0.82994	0.86294		388	0.99913	0.99912	0.99962	0.99887	0.97873	0.97941	0.84937	0.83552	0.542739	0.60035
388.4	0.99426	0.99953	0.986634	0.984994	0.95926	0.93959	0.824585	0.751606	0.799236	0.79162		388.4	0.99342	0.98842	0.98707	0.983175	0.938131	0.937176	0.80944	0.73409	0.64968	0.64034		388.4	0.9996	0.99846	0.99098	0.99334	0.97118	0.97847	0.97231	0.97601	0.8299	0.86276		388.4	0.99866	0.9993	0.99932	0.99858	0.97839	0.97929	0.84927	0.83572	0.542135	0.60013
388.8	0.99417	0.99936	0.986649	0.985023	0.95944	0.93961	0.824445	0.751442	0.798896	0.791457		388.8	0.99349	0.98845	0.98715	0.983104	0.938073	0.937066	0.80965	0.73375	0.64943	0.63994		388.8	0.99918	0.99761	0.99099	0.99376	0.97089	0.97842	0.97203	0.9762	0.82976	0.86248		388.8	0.99829	0.99938	0.99888	0.9984	0.97838	0.9791	0.84924	0.83583	0.541508	0.59986
389.2	0.99435	0.99911	0.986624	0.985053	0.95961	0.93963	0.824288	0.751239	0.798715	0.791221		389.2	0.99354	0.9885	0.9873	0.983068	0.938017	0.936959	0.80967	0.7335	0.6492	0.63952		389.2	0.99843	0.99673	0.99087	0.99413	0.97087	0.97821	0.97176	0.97649	0.8295	0.86231		389.2	0.99817	0.99931	0.99848	0.9983	0.97846	0.97921	0.84924	0.83582	0.540892	0.59951
389.6	0.9938	0.99894	0.986559	0.985071	0.95978	0.93966	0.824111	0.750999	0.798624	0.790917		389.6	0.99362	0.98851	0.98737	0.982961	0.937983	0.936819	0.8096	0.73323	0.64879	0.63901		389.6	0.9979	0.99531	0.99067	0.99421	0.97107	0.97801	0.9714	0.97654	0.82909	0.8622		389.6	0.9982	0.99918	0.99812	0.99799	0.97862	0.97939	0.84945	0.83583	0.540298	0.59911
390	0.99341	0.99896	0.986503	0.985123	0.95982	0.9397	0.823925	0.75077	0.798545	0.790622		390	0.99365	0.98857	0.98734	0.982932	0.937961	0.936746	0.80945	0.733129	0.64841	0.63848		390	0.99727	0.99423	0.99069	0.99412	0.97154	0.97775	0.9713	0.97642	0.8287	0.8624		390	0.99823	0.99939	0.99774	0.99736	0.97898	0.97944	0.84959	0.83587	0.539715	0.59866
390.4	0.99333	0.99897	0.986452	0.985187	0.95987	0.93976	0.823735	0.750539	0.798484	0.79046		390.4	0.99364	0.98854	0.98738	0.982895	0.937953	0.936676	0.80915	0.73303	0.64797	0.63805		390.4	0.9966	0.99401	0.99073	0.99392	0.97218	0.97772	0.97134	0.97626	0.82839	0.86244		390.4	0.99849	0.99959	0.99761	0.99708	0.97942	0.97963	0.84953	0.83562	0.539172	0.59827
390.8	0.99362	0.99907	0.986374	0.985208	0.95987	0.93977	0.823548	0.75028	0.798441	0.790331		390.8	0.9936	0.98865	0.98738	0.982765	0.937982	0.936629	0.80873	0.73294	0.64747	0.63763		390.8	0.99628	0.99436	0.99115	0.99351	0.97286	0.97768	0.97149	0.9763	0.82817	0.86259		390.8	0.9987	0.99954	0.99754	0.99696	0.97978	0.97976	0.84961	0.83538	0.538631	0.59791
391.2	0.99345	0.99933	0.986321	0.985211	0.95983	0.93972	0.823385	0.750034	0.798265	0.790232		391.2	0.99357	0.98871	0.9873	0.982619	0.93803	0.936602	0.80847	0.73282	0.64694	0.63721		391.2	0.9967	0.99486	0.99171	0.99314	0.97306	0.97763	0.97164	0.97637	0.8281	0.86259		391.2	0.99861	0.99986	0.99757	0.99701	0.98017	0.97948	0.84951	0.8352	0.538166	0.59755
391.6	0.99374	0.99967	0.986313	0.985198	0.95975	0.93962	0.823251	0.749774	0.798038	0.790172		391.6	0.99347	0.9888	0.98726	0.982556	0.938049	0.936593	0.80824	0.7328	0.64651	0.63693		391.6	0.99663	0.99566	0.99215	0.99311	0.97291	0.97755	0.97182	0.97655	0.82806	0.86254		391.6	0.99839	1.00038	0.99743	0.99715	0.98058	0.9793	0.84916	0.83483	0.537691	0.59723
392	0.99371	0.99991	0.986236	0.985191	0.95968	0.93951	0.823129	0.749468	0.797804	0.790074		392	0.99339	0.98869	0.98733	0.982495	0.938016	0.936549	0.80799	0.73256	0.64611	0.63678		392	0.99672	0.99629	0.99235	0.9931	0.97262	0.97759	0.97198	0.97664	0.82809	0.86242		392	0.99804	1.00098	0.9973	0.99766	0.9809	0.97904	0.84886	0.83435	0.53732	0.59691
392.4	0.99364	1.00014	0.986118	0.985143	0.95953	0.93938	0.82301	0.749159	0.797445	0.789884		392.4	0.99333	0.98874	0.98737	0.982491	0.937925	0.936538	0.80777	0.73235	0.64573	0.6365		392.4	0.99664	0.99619	0.9923	0.99327	0.97196	0.97762	0.97195	0.97664	0.82806	0.8624		392.4	0.99792	1.00114	0.99722	0.99808	0.98104	0.97884	0.84864	0.83405	0.536953	0.59654
392.8	0.99336	1.00035	0.985995	0.985083	0.95938	0.93928	0.822855	0.748871	0.79702	0.789618		392.8	0.99331	0.98863	0.98735	0.982548	0.937817	0.936546	0.80769	0.73215	0.6454	0.63622		392.8	0.99623	0.99562	0.99169	0.99356	0.97118	0.97754	0.97165	0.97655	0.82786	0.86233		392.8	0.99772	1.00164	0.9973	0.99845	0.98099	0.97865	0.84838	0.83369	0.536563	0.59616
393.2	0.99335	1.00044	0.985843	0.985013	0.95925	0.93923	0.822708	0.748568	0.796616	0.789348		393.2	0.99333	0.98845	0.98744	0.982628	0.937701	0.936532	0.8075	0.732	0.64527	0.63594		393.2	0.99574	0.99521	0.99076	0.99392	0.97086	0.97747	0.97137	0.97626	0.82755	0.86231		393.2	0.99787	1.00161	0.99727	0.99883	0.98102	0.97873	0.84807	0.83331	0.536123	0.59579
393.6	0.99313	1.00041	0.985674	0.984956	0.95906	0.93926	0.822514	0.748289	0.796264	0.789003		393.6	0.99342	0.98828	0.98751	0.982699	0.93759	0.936541	0.80734	0.73173	0.64505	0.63557		393.6	0.99602	0.99531	0.98991	0.99414	0.97088	0.97754	0.971198	0.97575	0.82722	0.86236		393.6	0.99822	1.00121	0.99738	0.99897	0.98096	0.9787	0.84782	0.83294	0.535699	0.59536
394	0.9932	1.0003	0.985595	0.984887	0.95896	0.93931	0.822291	0.748033	0.795913	0.788695		394	0.99354	0.98833	0.98758	0.982726	0.937525	0.936572	0.80715	0.73153	0.64477	0.63507		394	0.99625	0.99554	0.98922	0.99438	0.97077	0.97749	0.97092	0.97543	0.82683	0.86221		394	0.99878	1.00034	0.99746	0.99899	0.9807	0.9788	0.84765	0.83276	0.535198	0.59495
394.4	0.99304	1.0001	0.985552	0.984844	0.9588	0.9394	0.822016	0.747761	0.795653	0.788364		394.4	0.99368	0.98826	0.98758	0.982704	0.937518	0.936601	0.80701	0.73133	0.6444	0.63452		394.4	0.99714	0.99617	0.98872	0.99442	0.97099	0.97724	0.97097	0.97527	0.82641	0.86192		394.4	0.99891	0.99976	0.99727	0.99886	0.98051	0.97873	0.8475	0.83259	0.534717	0.59453
394.8	0.99297	0.99981	0.98553	0.984813	0.95873	0.93945	0.821802	0.747489	0.79546	0.788026		394.8	0.99379	0.98832	0.98755	0.982713	0.937485	0.93662	0.80678	0.73094	0.64393	0.63397		394.8	0.99844	0.99721	0.98867	0.99442	0.97133	0.9771	0.971218	0.97509	0.82621	0.86164		394.8	0.99933	0.99899	0.9969	0.9987	0.98034	0.97873	0.84712	0.83269	0.534229	0.5941
395.2	0.99282	0.99955	0.985572	0.984833	0.95867	0.93954	0.821544	0.747228	0.795275	0.787621		395.2	0.99387	0.98845	0.98752	0.982689	0.937436	0.936654	0.80665	0.73046	0.64321	0.63341		395.2	0.99908	0.99851	0.98903	0.99405	0.97148	0.97711	0.97148	0.97507	0.82607	0.86142		395.2	0.99936	0.99843	0.99648	0.99839	0.98008	0.97859	0.8469	0.83274	0.533769	0.59363
395.6	0.99297	0.99936	0.985614	0.984906	0.95876	0.9394	0.821302	0.74698	0.795029	0.787288		395.6	0.99389	0.98859	0.98743	0.982638	0.937374	0.936689	0.80656	0.73001	0.64253	0.63285		395.6	0.99899	0.99952	0.98947	0.99375	0.97149	0.97703	0.97174	0.97513	0.82606	0.86101		395.6	0.99934	0.99791	0.99611	0.99814	0.97981	0.9785	0.84675	0.83292	0.53327	0.59322
396	0.99302	0.99927	0.985606	0.984989	0.95872	0.93922	0.82107	0.746751	0.794789	0.786922		396	0.99388	0.9886	0.98726	0.982607	0.937308	0.936718	0.80655	0.72963	0.64185	0.63238		396	0.99921	1.00019	0.98998	0.99352	0.97167	0.97708	0.9719	0.97517	0.82611	0.8607		396	0.99929	0.99772	0.99587	0.99779	0.97971	0.97841	0.84626	0.83289	0.532812	0.59279
396.4	0.99332	0.99927	0.985623	0.985092	0.95874	0.93897	0.820903	0.746545	0.794565	0.78659		396.4	0.99388	0.98866	0.9872	0.982588	0.937214	0.936745	0.80653	0.72921	0.64133	0.63208		396.4	0.99886	1.00059	0.99036	0.99348	0.97181	0.97728	0.97188	0.97517	0.82617	0.86045		396.4	0.99933	0.99744	0.99585	0.99749	0.97957	0.97842	0.84572	0.83278	0.532299	0.59237
396.8	0.99366	0.99935	0.985661	0.985211	0.95862	0.9387	0.820683	0.746327	0.794301	0.786277		396.8	0.99389	0.98868	0.98725	0.982475	0.937149	0.936779	0.80655	0.72886	0.64091	0.63175		396.8	0.99792	1.00055	0.99073	0.99352	0.97198	0.97745	0.97183	0.97517	0.82617	0.86004		396.8	0.99895	0.99723	0.99608	0.99709	0.97951	0.97841	0.8455	0.83235	0.531821	0.59194
397.2	0.99391	0.99943	0.985648	0.985338	0.9584	0.93837	0.820508	0.746138	0.794015	0.786066		397.2	0.99389	0.9887	0.98717	0.982367	0.937064	0.936806	0.80651	0.72847	0.64067	0.63145		397.2	0.99732	1.00005	0.99085	0.99405	0.97232	0.97753	0.97159	0.97507	0.82608	0.85952		397.2	0.9989	0.997	0.99654	0.99673	0.97926	0.97851	0.84544	0.83221	0.531323	0.59153
397.6	0.99392	0.9995	0.985673	0.985401	0.95807	0.93832	0.820385	0.745944	0.793742	0.785878		397.6	0.99396	0.98877	0.98716	0.982259	0.937001	0.936805	0.80638	0.72816	0.64039	0.63116		397.6	0.99731	0.99906	0.99112	0.99444	0.97259	0.97767	0.97147	0.97518	0.82586	0.85913		397.6	0.99866	0.99708	0.99702	0.99666	0.97891	0.97843	0.84541	0.83205	0.530825	0.59106
398	0.99389	0.99955	0.985672	0.985436	0.95791	0.93825	0.820294	0.745747	0.793452	0.785734		398	0.99401	0.98894	0.98723	0.982135	0.936894	0.936779	0.80616	0.72784	0.64024	0.6308		398	0.99692	0.99823	0.99147	0.99471	0.97272	0.97775	0.97154	0.97523	0.82552	0.85889		398	0.99812	0.997	0.99736	0.99668	0.97869	0.97825	0.84555	0.83188	0.530273	0.59062
398.4	0.99378	0.99952	0.985644	0.985436	0.9578	0.93822	0.820162	0.745549	0.793093	0.785601		398.4	0.99403	0.98897	0.98724	0.982008	0.936779	0.936695	0.80597	0.72755	0.64001	0.63035		398.4	0.99627	0.9974	0.99215	0.99491	0.97271	0.9779	0.97143	0.97514	0.82535	0.85874		398.4	0.99791	0.99691	0.99767	0.99672	0.97862	0.97811	0.84573	0.83182	0.529805	0.59011
398.8	0.99363	0.99945	0.9856	0.985419	0.9578	0.93817	0.820049	0.745373	0.792738	0.785483		398.8	0.99402	0.98901	0.9872	0.981955	0.936668	0.936552	0.80559	0.72736	0.63982	0.63006		398.8	0.99605	0.99692	0.992758	0.995	0.97262	0.97806	0.97125	0.97526	0.82501	0.85871		398.8	0.99812	0.99678	0.99782	0.99693	0.97863	0.97795	0.84574	0.83192	0.529368	0.58959
399.2	0.99355	0.9994	0.985571	0.985324	0.95794	0.93814	0.819909	0.745165	0.792445	0.785362		399.2	0.99398	0.98911	0.98722	0.981938	0.936603	0.936378	0.80518	0.72724	0.63957	0.62977		399.2	0.99602	0.99665	0.99322	0.99476	0.97223	0.97816	0.97133	0.97549	0.82469	0.85877		399.2	0.99811	0.99685	0.99801	0.99709	0.97905	0.97775	0.84548	0.83176	0.528858	0.58911
399.6	0.99357	0.99935	0.985513	0.985203	0.95816	0.93801	0.819705	0.744951	0.792209	0.785235		399.6	0.99394	0.9891	0.98718	0.981955	0.936553	0.936192	0.80485	0.727	0.63941	0.62953		399.6	0.99604	0.99664	0.99332	0.99466	0.97186	0.97817	0.97134	0.97561	0.82452	0.85885		399.6	0.99837	0.99674	0.99815	0.99711	0.97955	0.97782	0.8451	0.83157	0.528387	0.5887
400	0.9937	0.99936	0.985506	0.985075	0.95828	0.93792	0.819454	0.744696	0.791965	0.78512		400	0.9939	0.98903	0.98711	0.981981	0.936531	0.936017	0.80454	0.72654	0.63897	0.6293		400	0.99647	0.99662	0.993	0.99446	0.97144	0.97837	0.97128	0.97573	0.82436	0.85882		400	0.99914	0.99665	0.99841	0.99712	0.97993	0.97807	0.84488	0.83152	0.527976	0.588298
400.4	0.99385	0.99949	0.985488	0.984958	0.95834	0.93784	0.819241	0.744437	0.791842	0.784991		400.4	0.99386	0.98915	0.98699	0.982066	0.936521	0.93591	0.80407	0.726	0.63849	0.62907		400.4	0.99728	0.99667	0.99215	0.99445	0.97116	0.97839	0.97136	0.97606	0.82411	0.858559		400.4	0.99956	0.99688	0.99861	0.9974	0.97991	0.97825	0.84455	0.83137	0.52747	0.587931
400.8	0.99385	0.9997	0.985453	0.984844	0.95832	0.93788	0.819052	0.744152	0.791758	0.78486		400.8	0.99384	0.98918	0.98691	0.982144	0.936466	0.935864	0.8039	0.72535	0.63786	0.62871		400.8	0.99813	0.99633	0.99121	0.9944	0.97079	0.97839	0.97149	0.97613	0.82398	0.85828		400.8	0.99962	0.99713	0.99894	0.99763	0.97982	0.97853	0.84428	0.83114	0.526933	0.587582
401.2	0.99378	0.99986	0.98543	0.98474	0.95823	0.93794	0.818891	0.743857	0.79162	0.784665		401.2	0.9938	0.98905	0.98686	0.982207	0.93637	0.935873	0.80382	0.72466	0.63726	0.62832		401.2	0.99887	0.99575	0.99044	0.99433	0.97081	0.97835	0.97141	0.97612	0.82396	0.85798		401.2	1	0.99739	0.99903	0.99804	0.97938	0.97882	0.84401	0.83094	0.526501	0.587191
401.6	0.99374	1.00008	0.985418	0.984664	0.9581	0.93796	0.818777	0.743556	0.791469	0.784438		401.6	0.99375	0.98888	0.98684	0.982255	0.936265	0.935908	0.80365	0.72407	0.63661	0.62788		401.6	0.99928	0.99565	0.98984	0.99413	0.97107	0.97826	0.97132	0.97601	0.82383	0.85773		401.6	1.00008	0.99768	0.99904	0.99833	0.97898	0.97902	0.84385	0.83082	0.526049	0.586725
402	0.99373	1.00018	0.985401	0.98461	0.95806	0.93794	0.818712	0.743281	0.791299	0.784152		402	0.9937	0.98872	0.98682	0.982333	0.936167	0.935949	0.8035	0.72381	0.63629	0.62745		402	0.99953	0.99576	0.98955	0.99414	0.97147	0.97776	0.971169	0.97575	0.8238	0.85745		402	0.99969	0.99806	0.99881	0.99854	0.9783	0.97896	0.84354	0.83065	0.525581	0.586184
402.4	0.99383	1.00017	0.985429	0.984547	0.95801	0.93788	0.818634	0.742996	0.791037	0.783898		402.4	0.99362	0.98834	0.98682	0.982331	0.936077	0.935956	0.80347	0.72372	0.63602	0.62693		402.4	0.99994	0.99609	0.98972	0.99363	0.9717	0.97736	0.97096	0.97536	0.82373	0.85734		402.4	0.99961	0.9981	0.99855	0.99838	0.97809	0.97888	0.84336	0.83057	0.525177	0.58566
402.8	0.9941	1.00013	0.98552	0.98447	0.95804	0.93772	0.818532	0.742757	0.790757	0.783618		402.8	0.99352	0.98798	0.9868	0.982345	0.936024	0.935935	0.80329	0.72371	0.63583	0.62638		402.8	1	0.99644	0.99012	0.99315	0.9719	0.97686	0.97072	0.97508	0.82358	0.85728		402.8	0.99961	0.99814	0.99832	0.99812	0.97779	0.97868	0.84315	0.83051	0.524784	0.585148
403.2	0.99447	1.00015	0.985633	0.984415	0.95809	0.93751	0.818407	0.742531	0.790502	0.783343		403.2	0.99346	0.98775	0.98679	0.982364	0.936022	0.935865	0.80312	0.72376	0.63557	0.62592		403.2	0.9996	0.99682	0.99059	0.9928	0.97177	0.97655	0.97056	0.97487	0.82325	0.85719		403.2	0.99926	0.99808	0.9981	0.99766	0.97767	0.9784	0.84291	0.83052	0.524393	0.584618
403.6	0.99473	1.00001	0.985766	0.984359	0.95816	0.9374	0.818271	0.742305	0.790237	0.78307		403.6	0.99336	0.98762	0.9868	0.98239	0.936007	0.935782	0.80303	0.7238	0.63531	0.62539		403.6	0.99929	0.99668	0.99107	0.99254	0.97143	0.97633	0.97024	0.97471	0.82288	0.85691		403.6	0.99909	0.99806	0.99788	0.99738	0.97751	0.97782	0.84255	0.83038	0.524007	0.584141
404	0.99477	0.99994	0.985911	0.984273	0.95807	0.93737	0.818151	0.742084	0.789994	0.782805		404	0.99328	0.98753	0.98682	0.982391	0.936007	0.935681	0.80297	0.72372	0.63487	0.62489		404	0.99861	0.99623	0.99156	0.99204	0.97116	0.97642	0.96999	0.97478	0.82245	0.8567		404	0.99926	0.99785	0.99818	0.99733	0.97777	0.97743	0.8422	0.83029	0.523525	0.583702
404.4	0.99454	0.99993	0.986008	0.984191	0.95798	0.93741	0.818029	0.741871	0.789803	0.782561		404.4	0.99323	0.98767	0.98695	0.982428	0.936018	0.935586	0.80291	0.72349	0.63457	0.62447		404.4	0.9977	0.99533	0.99174	0.99206	0.97106	0.97638	0.96992	0.97489	0.822	0.85653		404.4	0.99922	0.99769	0.99861	0.99774	0.9778	0.97709	0.84178	0.83013	0.523019	0.583263
404.8	0.99445	0.99985	0.986013	0.984138	0.95778	0.9375	0.817934	0.741602	0.789586	0.782354		404.8	0.9932	0.98787	0.98705	0.982427	0.936037	0.935485	0.80274	0.72323	0.63431	0.624		404.8	0.99691	0.99496	0.99152	0.99217	0.97121	0.9766	0.96996	0.97489	0.8217	0.8564		404.8	0.99942	0.99775	0.99877	0.9983	0.97781	0.97674	0.84139	0.82987	0.522514	0.58283
405.2	0.99448	0.99962	0.985961	0.984062	0.95758	0.93766	0.817859	0.741345	0.789375	0.782177		405.2	0.99315	0.98805	0.98713	0.982411	0.936015	0.935389	0.80256	0.72299	0.63415	0.62339		405.2	0.99719	0.99472	0.99116	0.99229	0.97159	0.97686	0.97002	0.9748	0.82139	0.85636		405.2	0.99996	0.99773	0.99903	0.99909	0.97788	0.97662	0.8412	0.82946	0.521987	0.582388
405.6	0.99436	0.99961	0.98588	0.983989	0.95734	0.93782	0.817783	0.741083	0.789115	0.782013		405.6	0.99314	0.98824	0.98718	0.982317	0.93601	0.935291	0.80232	0.72281	0.63386	0.62286		405.6	0.99735	0.99465	0.99081	0.9924	0.97195	0.97723	0.97029	0.97479	0.82119	0.8565		405.6	1.00016	0.99756	0.99933	0.99959	0.97807	0.97687	0.8411	0.82913	0.521412	0.581906
406	0.99427	0.99948	0.985755	0.983969	0.95719	0.93792	0.817665	0.740798	0.788853	0.781876		406	0.99313	0.98838	0.98727	0.982233	0.935998	0.935212	0.80201	0.72258	0.63366	0.62228		406	0.99762	0.99471	0.99045	0.99269	0.97221	0.97752	0.97075	0.97471	0.82105	0.85664		406	0.99997	0.99762	0.99901	1.00004	0.97824	0.97708	0.84099	0.82871	0.520951	0.581443
406.4	0.99424	0.99944	0.985643	0.983949	0.95708	0.93799	0.817534	0.740475	0.78859	0.781602		406.4	0.99314	0.98835	0.98729	0.982104	0.935984	0.935118	0.80168	0.72247	0.63318	0.62183		406.4	0.99792	0.99554	0.99041	0.99267	0.9724	0.978	0.97099	0.97463	0.82102	0.85669		406.4	0.99956	0.99776	0.99867	1.00004	0.97846	0.97734	0.84113	0.82842	0.520467	0.581045
406.8	0.99395	0.99941	0.985582	0.983878	0.95702	0.93805	0.817366	0.740173	0.788368	0.781307		406.8	0.99322	0.98831	0.98725	0.982031	0.93598	0.935033	0.80152	0.72231	0.63267	0.62158		406.8	0.99866	0.99584	0.99078	0.99259	0.97234	0.97819	0.97111	0.97465	0.82084	0.85671		406.8	0.99878	0.99787	0.99845	0.99988	0.97883	0.9777	0.84126	0.82832	0.51993	0.580681
407.2	0.99354	0.99954	0.985562	0.983845	0.95698	0.93807	0.817178	0.739857	0.788111	0.780994		407.2	0.99329	0.98817	0.98724	0.981943	0.936004	0.934978	0.8011	0.722	0.6321	0.62144		407.2	0.99832	0.99651	0.99111	0.9924	0.97198	0.97813	0.97112	0.97486	0.82088	0.85666		407.2	0.9978	0.99811	0.99811	0.99954	0.97897	0.97789	0.84128	0.8284	0.519324	0.580364
407.6	0.99341	0.99949	0.985543	0.983781	0.95695	0.93791	0.816979	0.739536	0.787933	0.780656		407.6	0.99341	0.98796	0.98723	0.981963	0.936005	0.934922	0.80073	0.72154	0.63162	0.62134		407.6	0.99792	0.99743	0.99144	0.99221	0.97177	0.97796	0.97105	0.97501	0.82083	0.85657		407.6	0.99719	0.99846	0.99775	0.99957	0.97894	0.97787	0.84141	0.82865	0.518789	0.580082
408	0.99338	0.9995	0.985536	0.983677	0.95695	0.93774	0.816762	0.73922	0.787822	0.780308		408	0.99351	0.98769	0.98712	0.982022	0.936049	0.934826	0.80034	0.72102	0.6311	0.62126		408	0.99778	0.99861	0.99153	0.99218	0.97144	0.97784	0.97069	0.97505	0.82076	0.85646		408	0.99695	0.99847	0.99755	0.9993	0.97879	0.97785	0.84156	0.8288	0.518213	0.579779
408.4	0.99349	0.99928	0.985547	0.983566	0.95692	0.93754	0.81657	0.738924	0.78771	0.78009		408.4	0.9936	0.98751	0.98693	0.982115	0.936096	0.934751	0.7999	0.72039	0.63077	0.62107		408.4	0.99785	0.99918	0.99132	0.9923	0.971	0.97767	0.97046	0.9751	0.8205	0.85636		408.4	0.99713	0.9983	0.99733	0.99915	0.97869	0.97792	0.84135	0.82892	0.517716	0.579343
408.8	0.99371	0.9991	0.985553	0.983465	0.95696	0.93735	0.816372	0.738594	0.787631	0.779862		408.8	0.99356	0.98729	0.98687	0.982111	0.936124	0.934682	0.79947	0.71978	0.63049	0.62071		408.8	0.9975	0.99976	0.99101	0.99248	0.97066	0.97755	0.97032	0.97513	0.82039	0.85617		408.8	0.99758	0.99803	0.99722	0.99928	0.97858	0.97777	0.84118	0.82887	0.517296	0.578778
409.2	0.99389	0.99888	0.985574	0.983313	0.957	0.93708	0.81616	0.738226	0.787581	0.77964		409.2	0.99351	0.9872	0.98679	0.982129	0.936166	0.934579	0.7994	0.71941	0.6302	0.62027		409.2	0.99753	0.99982	0.99075	0.99276	0.97048	0.97757	0.97028	0.97503	0.82021	0.856		409.2	0.99793	0.99771	0.99729	0.99955	0.97862	0.97754	0.84112	0.8288	0.516941	0.578262
409.6	0.99393	0.99878	0.985572	0.983172	0.95697	0.93694	0.815928	0.737844	0.787455	0.779436		409.6	0.99334	0.98718	0.98667	0.982091	0.936245	0.93448	0.79923	0.71915	0.63002	0.61978		409.6	0.99769	0.99979	0.99057	0.99305	0.97024	0.97753	0.97017	0.97489	0.82002	0.85577		409.6	0.99827	0.99733	0.99746	0.99959	0.97871	0.97758	0.84085	0.82841	0.516547	0.577786
410	0.99412	0.99886	0.985565	0.983056	0.95684	0.93677	0.815712	0.73745	0.787241	0.779236		410	0.99315	0.98724	0.98666	0.981975	0.936252	0.934425	0.79923	0.71907	0.62982	0.61925		410	0.99778	0.9994	0.99068	0.99324	0.97014	0.97735	0.97008	0.97493	0.81968	0.85552		410	0.99854	0.99759	0.99796	0.99967	0.9788	0.97767	0.84066	0.8281	0.516183	0.577318
410.4	0.99423	0.99911	0.985525	0.982937	0.95669	0.93657	0.815448	0.737049	0.786999	0.778961		410.4	0.99301	0.98724	0.98678	0.981929	0.936237	0.934347	0.79935	0.71906	0.62954	0.6187		410.4	0.99681	0.99895	0.99092	0.99353	0.97018	0.97707	0.96987	0.97486	0.81947	0.85518		410.4	0.99853	0.99799	0.99854	0.99957	0.97878	0.97752	0.84069	0.82784	0.515764	0.576963
410.8	0.99445	0.9993	0.985455	0.982814	0.95648	0.93623	0.815211	0.736658	0.786676	0.77872		410.8	0.99294	0.9873	0.98691	0.981929	0.936217	0.934245	0.79924	0.71912	0.62913	0.6182		410.8	0.99601	0.9984	0.99087	0.99366	0.97038	0.97692	0.96968	0.97476	0.81913	0.85475		410.8	0.99853	0.99815	0.99901	0.99915	0.97875	0.9775	0.8406	0.82765	0.51526	0.576725
411.2	0.99475	0.99945	0.985313	0.982729	0.95622	0.93602	0.815003	0.736285	0.786346	0.778473		411.2	0.99289	0.98726	0.987	0.981888	0.936158	0.934164	0.79891	0.71905	0.6288	0.61782		411.2	0.99523	0.99823	0.99104	0.9938	0.97062	0.97671	0.96949	0.97464	0.81873	0.85423		411.2	0.99871	0.99821	0.9993	0.99854	0.97874	0.97773	0.8402	0.82727	0.514752	0.576418
411.6	0.99512	0.99958	0.985186	0.982668	0.9561	0.93585	0.814828	0.735901	0.786078	0.778216		411.6	0.99296	0.98717	0.98714	0.981839	0.936062	0.934087	0.79865	0.71884	0.62829	0.61735		411.6	0.99445	0.99782	0.99109	0.99388	0.9707	0.97647	0.96947	0.97448	0.81838	0.85376		411.6	0.99866	0.99851	0.99973	0.99801	0.97884	0.97779	0.83997	0.82712	0.514244	0.575988
412	0.99512	0.99955	0.985075	0.982552	0.95616	0.93573	0.814659	0.735511	0.785817	0.777931		412	0.99312	0.98713	0.98731	0.981773	0.935986	0.934	0.79819	0.71856	0.62775	0.61693		412	0.99392	0.99769	0.9911	0.99385	0.97082	0.97631	0.96959	0.97432	0.81831	0.85329		412	0.99852	0.9985	0.9997	0.99774	0.97889	0.97784	0.83969	0.82709	0.513708	0.575565
412.4	0.99513	0.9995	0.984963	0.982442	0.95626	0.93572	0.814532	0.735124	0.78554	0.777728		412.4	0.99317	0.98709	0.98743	0.981572	0.935927	0.933956	0.79753	0.71829	0.62723	0.61649		412.4	0.99492	0.99764	0.99105	0.99357	0.97076	0.9763	0.96981	0.97434	0.81819	0.85301		412.4	0.99852	0.99874	0.9994	0.99775	0.97894	0.97793	0.83938	0.82681	0.51316	0.575024
412.8	0.99465	0.99954	0.984892	0.982376	0.95636	0.93585	0.81441	0.734768	0.785265	0.777481		412.8	0.99324	0.98701	0.98741	0.981342	0.935876	0.933941	0.79721	0.7179	0.62691	0.616008		412.8	0.99622	0.99813	0.99138	0.99355	0.97057	0.97629	0.96998	0.97426	0.81807	0.85302		412.8	0.99832	0.9993	0.99916	0.99793	0.97898	0.97798	0.8392	0.82653	0.512669	0.574441
413.2	0.99396	0.99961	0.984861	0.982296	0.95655	0.93595	0.814291	0.734413	0.784981	0.777241		413.2	0.99329	0.98704	0.98751	0.981144	0.935835	0.933932	0.79687	0.71749	0.62651	0.61549		413.2	0.99778	0.99824	0.99154	0.99325	0.97005	0.97638	0.96992	0.97428	0.81794	0.85309		413.2	0.99794	0.99994	0.99916	0.99825	0.97891	0.97791	0.8393	0.82644	0.512116	0.573856
413.6	0.99333	0.9997	0.984844	0.982181	0.95658	0.93605	0.814141	0.734089	0.784679	0.776987		413.6	0.99328	0.98712	0.98759	0.980962	0.935792	0.933934	0.79651	0.7172	0.62624	0.61502		413.6	0.99923	0.99803	0.99181	0.99299	0.96969	0.97673	0.96974	0.9744	0.81778	0.85329		413.6	0.99768	1.0004	0.99877	0.99856	0.97859	0.97776	0.83922	0.82618	0.511611	0.573408
414	0.99293	0.99978	0.98485	0.98212	0.9565	0.9361	0.814027	0.733801	0.784456	0.776785		414	0.99317	0.98709	0.98754	0.980801	0.93574	0.933933	0.79621	0.71686	0.62615	0.61455		414	1.00042	0.99737	0.99189	0.99292	0.96927	0.97703	0.96942	0.97433	0.81739	0.85349		414	0.99747	1.00063	0.99872	0.99873	0.97846	0.9776	0.83916	0.82584	0.511126	0.57296
414.4	0.99253	0.99983	0.984874	0.982054	0.95641	0.93609	0.813899	0.733524	0.78427	0.776496		414.4	0.99317	0.98704	0.9874	0.980727	0.93568	0.933919	0.79606	0.71645	0.62608	0.61422		414.4	1.00058	0.99716	0.99196	0.99303	0.96904	0.97714	0.96929	0.9742	0.81714	0.85361		414.4	0.99721	1.00057	0.9989	0.99863	0.97848	0.97761	0.83901	0.82563	0.510703	0.572592
414.8	0.99286	0.99983	0.984862	0.981973	0.95632	0.93603	0.813757	0.733217	0.784097	0.776259		414.8	0.99312	0.98704	0.98738	0.980744	0.935616	0.93392	0.79569	0.71612	0.62585	0.6139		414.8	0.99961	0.99675	0.99181	0.99308	0.96877	0.97727	0.96922	0.97407	0.81699	0.85359		414.8	0.99719	1.0002	0.99896	0.99835	0.9785	0.97758	0.83867	0.82528	0.51028	0.572194
415.2	0.99349	0.99986	0.984889	0.981884	0.95619	0.93593	0.813577	0.732946	0.78395	0.776009		415.2	0.9931	0.98696	0.98726	0.980803	0.935574	0.933915	0.79556	0.71588	0.62571	0.61349		415.2	0.99846	0.99658	0.99156	0.9936	0.96902	0.97736	0.96965	0.97383	0.8169	0.85355		415.2	0.99743	0.99975	0.99872	0.99798	0.97864	0.97745	0.83851	0.82484	0.509936	0.571761
415.6	0.99384	0.99978	0.984934	0.981869	0.95618	0.93574	0.813424	0.732664	0.783739	0.775821		415.6	0.99309	0.98692	0.98717	0.980904	0.935567	0.933904	0.79561	0.7156	0.62558	0.61312		415.6	0.99785	0.99715	0.99095	0.99425	0.9692	0.97717	0.97009	0.97344	0.81689	0.85328		415.6	0.99767	0.99904	0.99854	0.99767	0.97896	0.97743	0.83843	0.82457	0.509526	0.571239
416	0.99411	0.99971	0.984979	0.981834	0.95616	0.9356	0.813202	0.732372	0.78342	0.775584		416	0.99317	0.98695	0.98719	0.981128	0.935593	0.933885	0.79565	0.71532	0.6253	0.61278		416	0.99674	0.9982	0.9906	0.99468	0.96941	0.97705	0.9707	0.97313	0.81703	0.85303		416	0.99787	0.99845	0.99816	0.99737	0.97904	0.97749	0.83828	0.82422	0.509115	0.570716
416.4	0.99423	0.9997	0.985084	0.981818	0.95616	0.93554	0.812966	0.732096	0.783082	0.775395		416.4	0.99318	0.98711	0.98725	0.981394	0.93564	0.933841	0.79583	0.71506	0.62493	0.61236		416.4	0.99619	0.99876	0.99048	0.99496	0.96955	0.97707	0.97092	0.97281	0.81703	0.85284		416.4	0.99804	0.99782	0.99758	0.9973	0.97901	0.97749	0.83829	0.82388	0.508659	0.570134
416.8	0.99384	0.99974	0.985229	0.981824	0.95617	0.9355	0.812715	0.731847	0.782743	0.775169		416.8	0.99325	0.98727	0.9872	0.981601	0.935715	0.933752	0.79615	0.71468	0.62469	0.61199		416.8	0.99676	0.99939	0.99053	0.99494	0.96987	0.97692	0.97082	0.97267	0.81691	0.85274		416.8	0.99786	0.99746	0.99707	0.9974	0.97896	0.97756	0.83856	0.82373	0.50823	0.569634
417.2	0.99315	0.99977	0.985325	0.981897	0.95618	0.93551	0.812495	0.731588	0.782376	0.77499		417.2	0.99331	0.98751	0.98715	0.981748	0.935759	0.933642	0.79646	0.71429	0.62432	0.61168		417.2	0.99739	0.99943	0.99057	0.99447	0.96994	0.97667	0.97028	0.97274	0.81675	0.85271		417.2	0.9973	0.99727	0.99668	0.99749	0.97889	0.97765	0.83865	0.82365	0.507756	0.569208
417.6	0.99261	0.99989	0.98538	0.981924	0.95616	0.93563	0.812253	0.731369	0.782102	0.774789		417.6	0.99333	0.98761	0.98703	0.981861	0.935777	0.933514	0.79643	0.71386	0.62384	0.61135		417.6	0.99769	0.99888	0.99091	0.99393	0.96997	0.97656	0.96973	0.97304	0.81654	0.85285		417.6	0.99705	0.99736	0.9964	0.99752	0.9788	0.97767	0.83882	0.82347	0.507308	0.568791
418	0.99209	1.00007	0.98539	0.981978	0.95612	0.93569	0.81204	0.731148	0.781906	0.774568		418	0.99329	0.98768	0.98683	0.981865	0.935745	0.933394	0.79648	0.71351	0.62346	0.61099		418	0.99869	0.99844	0.99099	0.99359	0.9699	0.97641	0.96902	0.97334	0.8162	0.85292		418	0.99696	0.99761	0.99639	0.99761	0.97876	0.97756	0.83902	0.823288	0.506787	0.568396
418.4	0.99194	1.00019	0.985317	0.982044	0.95606	0.93556	0.811837	0.730913	0.781762	0.774313		418.4	0.9933	0.98757	0.98668	0.981765	0.935668	0.933282	0.7962	0.71327	0.62322	0.61061		418.4	0.99946	0.99792	0.99065	0.99325	0.96982	0.97636	0.96863	0.97363	0.81596	0.8529		418.4	0.99717	0.99778	0.99662	0.99778	0.97874	0.97741	0.83909	0.82316	0.506254	0.568109
418.8	0.99186	1.00023	0.98526	0.982094	0.95597	0.93537	0.811624	0.73068	0.781666	0.774081		418.8	0.99327	0.98737	0.98667	0.981669	0.935533	0.933194	0.79577	0.713119	0.62289	0.61018		418.8	0.99951	0.99683	0.9901	0.99324	0.96941	0.97638	0.96858	0.97382	0.81578	0.85266		418.8	0.99767	0.99776	0.99687	0.99784	0.97881	0.97743	0.83896	0.82296	0.505637	0.567799
419.2	0.99199	1.00025	0.98521	0.982112	0.95586	0.93502	0.811381	0.730435	0.781589	0.773793		419.2	0.9932	0.98703	0.98675	0.981632	0.935397	0.933121	0.79505	0.713	0.62259	0.60982		419.2	0.99919	0.99657	0.98965	0.99356	0.96887	0.97661	0.96874	0.97381	0.81563	0.85242		419.2	0.99846	0.99773	0.99698	0.99786	0.97885	0.97755	0.83867	0.82273	0.505045	0.567419
419.6	0.99221	1.00019	0.985218	0.982172	0.95572	0.93471	0.81112	0.730157	0.781517	0.773456		419.6	0.99319	0.98684	0.98692	0.981574	0.935245	0.933061	0.79481	0.71297	0.62224	0.60946		419.6	0.99855	0.99658	0.98929	0.99375	0.9685	0.97678	0.96896	0.97376	0.81542	0.8521		419.6	0.99876	0.99759	0.99724	0.99768	0.97895	0.97777	0.83802	0.82263	0.504464	0.567051
420	0.9925	1.00015	0.985287	0.982208	0.9556	0.93442	0.810844	0.729898	0.781416	0.773187		420	0.99323	0.98668	0.98721	0.981493	0.935127	0.932995	0.79459	0.71293	0.62178	0.60909		420	0.99766	0.99615	0.98917	0.99368	0.96828	0.97704	0.96921	0.97367	0.81529	0.85194		420	0.99905	0.99715	0.99734	0.9975	0.9792	0.97803	0.83745	0.82264	0.503948	0.56666
420.4	0.99247	1.00005	0.985376	0.982282	0.9555	0.93424	0.810556	0.729631	0.781254	0.772951		420.4	0.99325	0.98672	0.98751	0.981458	0.935045	0.932941	0.79454	0.71281	0.62125	0.60871		420.4	0.99667	0.99593	0.98931	0.99347	0.96818	0.97717	0.96922	0.97363	0.8151	0.85173		420.4	0.99895	0.99694	0.99721	0.99702	0.97939	0.97819	0.83684	0.82268	0.503424	0.566174
420.8	0.99269	1.00004	0.985412	0.982346	0.9554	0.93421	0.810293	0.729379	0.781032	0.772697		420.8	0.99332	0.98685	0.98773	0.981362	0.935005	0.93289	0.79457	0.71269	0.6207	0.60825		420.8	0.99631	0.99656	0.98977	0.99325	0.9684	0.97739	0.96914	0.97356	0.81495	0.85175		420.8	0.99864	0.99688	0.9969	0.99683	0.97933	0.97816	0.83633	0.82272	0.502949	0.565624
421.2	0.99287	1.00005	0.98544	0.982397	0.95533	0.93439	0.810027	0.729156	0.780808	0.77246		421.2	0.99341	0.987	0.98785	0.981194	0.934985	0.932848	0.79488	0.71249	0.62027	0.60768		421.2	0.99648	0.99727	0.99023	0.99292	0.96878	0.97743	0.96898	0.97354	0.81468	0.85162		421.2	0.99835	0.99674	0.9968	0.9969	0.97919	0.97809	0.83586	0.82286	0.50248	0.565128
421.6	0.99314	1.00009	0.9854	0.982425	0.95534	0.93445	0.809798	0.728948	0.780528	0.772248		421.6	0.99342	0.98709	0.9879	0.981002	0.934999	0.932823	0.79472	0.71218	0.62	0.60706		421.6	0.99696	0.99791	0.99048	0.99271	0.96916	0.97749	0.96875	0.97339	0.814559	0.85146		421.6	0.99819	0.99665	0.99639	0.99747	0.97881	0.97795	0.83595	0.8227	0.502008	0.56463
422	0.99335	0.99998	0.985303	0.982476	0.95534	0.93457	0.809592	0.728744	0.780282	0.771999		422	0.99345	0.98712	0.98784	0.980847	0.935018	0.932812	0.79451	0.71185	0.61976	0.60646		422	0.99765	0.99827	0.99056	0.99256	0.96949	0.97732	0.96884	0.9734	0.81436	0.85115		422	0.99803	0.99679	0.99577	0.99797	0.97825	0.97779	0.83597	0.8225	0.501526	0.564151
422.4	0.99363	0.99999	0.985229	0.982464	0.95536	0.93471	0.809409	0.728553	0.780014	0.771675		422.4	0.99344	0.98706	0.98769	0.980695	0.935027	0.932807	0.79416	0.71157	0.61945	0.60589		422.4	0.99899	0.99874	0.99052	0.99283	0.96974	0.97705	0.96923	0.9734	0.8142	0.85093		422.4	0.99786	0.99709	0.99534	0.99876	0.97762	0.97777	0.83617	0.82219	0.501061	0.563707
422.8	0.99369	0.99992	0.985188	0.982455	0.95544	0.93471	0.809232	0.728338	0.779772	0.771308		422.8	0.99337	0.9869	0.98756	0.980667	0.935019	0.932806	0.79376	0.71122	0.6191	0.6055		422.8	0.99952	0.99823	0.99012	0.99303	0.9698	0.97668	0.96964	0.9735	0.81397	0.85055		422.8	0.99811	0.99739	0.99527	0.99923	0.97737	0.97778	0.83621	0.82192	0.500599	0.56334
423.2	0.99361	0.99978	0.985158	0.982446	0.95557	0.93465	0.809081	0.72811	0.77946	0.770941		423.2	0.99336	0.98681	0.98749	0.980672	0.935003	0.932806	0.79316	0.71086	0.61865	0.60521		423.2	0.99966	0.99742	0.98977	0.99305	0.97	0.97633	0.97016	0.97358	0.8139	0.85034		423.2	0.99829	0.99731	0.9954	0.99948	0.97733	0.9778	0.83636	0.82151	0.500132	0.562987
423.6	0.99339	0.99975	0.985167	0.982399	0.95564	0.93457	0.808925	0.727866	0.779165	0.770531		423.6	0.99342	0.98671	0.98745	0.980751	0.934976	0.932803	0.79276	0.71058	0.61813	0.60495		423.6	1	0.99677	0.98976	0.99307	0.97006	0.97598	0.97051	0.97376	0.81382	0.85018		423.6	0.9986	0.99706	0.99592	0.9993	0.9775	0.97782	0.83607	0.8214	0.499647	0.562656
424	0.99318	0.99981	0.985191	0.98231	0.95575	0.93439	0.808765	0.727587	0.778796	0.770084		424	0.99342	0.98661	0.98751	0.980752	0.934952	0.932801	0.79244	0.71022	0.61759	0.60469		424	1.00046	0.99689	0.98993	0.9933	0.97013	0.9759	0.97044	0.97367	0.81382	0.85006		424	0.99869	0.99669	0.99648	0.9991	0.97786	0.97789	0.83584	0.82121	0.499156	0.562277
424.4	0.99306	0.99986	0.985194	0.982204	0.95589	0.93427	0.808571	0.72731	0.778539	0.769705		424.4	0.99343	0.98648	0.98753	0.980786	0.934948	0.932796	0.79224	0.70972	0.61713	0.60443		424.4	1.00041	0.99686	0.99027	0.99321	0.97022	0.976	0.97009	0.97341	0.81373	0.84987		424.4	0.99891	0.9959	0.99696	0.9986	0.97842	0.97791	0.83551	0.82127	0.498666	0.561911
424.8	0.99299	0.99999	0.985178	0.9821	0.956	0.93415	0.808342	0.726992	0.778226	0.769389		424.8	0.99349	0.98642	0.9875	0.980782	0.934981	0.932786	0.79209	0.70933	0.61675	0.60404		424.8	1.00114	0.99764	0.99077	0.99303	0.97026	0.97601	0.96954	0.97315	0.81365	0.84983		424.8	0.99874	0.99507	0.9975	0.99803	0.97863	0.97796	0.83537	0.82118	0.498175	0.56147
425.2	0.99309	1.00008	0.985145	0.981976	0.95603	0.93397	0.808115	0.726635	0.778012	0.769067		425.2	0.99353	0.9864	0.98742	0.980821	0.935034	0.932753	0.79208	0.70894	0.61639	0.60364		425.2	1.00201	0.99807	0.99122	0.99309	0.97003	0.97608	0.9689	0.97294	0.81347	0.84973		425.2	0.99868	0.99484	0.99766	0.9973	0.97873	0.97796	0.83514	0.82117	0.49765	0.560988
425.6	0.99323	1.00007	0.985091	0.981882	0.95607	0.93386	0.807891	0.726266	0.777777	0.768834		425.6	0.99354	0.98645	0.98733	0.980828	0.935114	0.932699	0.79202	0.70851	0.61596	0.60329		425.6	1.00243	0.99845	0.99109	0.99302	0.96985	0.97608	0.96866	0.97264	0.81326	0.84959		425.6	0.99854	0.99514	0.9975	0.99671	0.97871	0.97797	0.83507	0.82106	0.497134	0.560509
426	0.99349	1.00005	0.985007	0.981815	0.95611	0.93382	0.807666	0.725909	0.777604	0.768649		426	0.9936	0.98644	0.98709	0.98095	0.935185	0.932602	0.79183	0.70812	0.61553	0.60295		426	1.00236	0.9986	0.99077	0.99278	0.96954	0.97589	0.96875	0.97258	0.8131	0.84942		426	0.99858	0.99586	0.99749	0.99618	0.97861	0.9779	0.83489	0.82106	0.496668	0.560055
426.4	0.99373	0.99999	0.984915	0.98178	0.95609	0.93368	0.807483	0.725526	0.777367	0.768489		426.4	0.9937	0.98647	0.98699	0.98097	0.935229	0.932468	0.7917	0.70779	0.61508	0.60266		426.4	1.00214	0.99879	0.99017	0.99279	0.96902	0.97553	0.96902	0.97274	0.81308	0.84928		426.4	0.99873	0.9966	0.99754	0.9959	0.9784	0.97782	0.8347	0.82075	0.496229	0.559531
426.8	0.99408	0.99984	0.984835	0.981731	0.95601	0.93363	0.807332	0.725223	0.777156	0.768323		426.8	0.99376	0.9865	0.98686	0.98092	0.935244	0.932306	0.79154	0.70738	0.61461	0.60244		426.8	1.00181	0.99877	0.98952	0.99289	0.96876	0.97548	0.96943	0.97288	0.81313	0.84905		426.8	0.99916	0.9974	0.99706	0.99602	0.97832	0.97783	0.83454	0.82066	0.495794	0.559071
427.2	0.99437	0.99978	0.984808	0.981746	0.9559	0.93365	0.807192	0.724971	0.776955	0.768178		427.2	0.99377	0.9864	0.98674	0.98079	0.935244	0.932155	0.79125	0.70698	0.6142	0.60214		427.2	1.00151	0.99857	0.98892	0.99282	0.96871	0.97535	0.96985	0.9731	0.81314	0.84881		427.2	0.99928	0.99801	0.99673	0.99656	0.97831	0.97777	0.83433	0.82058	0.495402	0.558573
427.6	0.9945	0.99977	0.984829	0.981786	0.9558	0.93373	0.807062	0.724746	0.776815	0.767987		427.6	0.9937	0.98621	0.98657	0.980663	0.935205	0.932033	0.79098	0.70658	0.61382	0.60181		427.6	1.00125	0.99839	0.9889	0.99278	0.96863	0.97555	0.97005	0.97338	0.81307	0.848588		427.6	0.99946	0.99816	0.99635	0.9969	0.9784	0.97756	0.83412	0.82052	0.495008	0.557984
428	0.99438	0.99984	0.984933	0.981859	0.9557	0.93388	0.806944	0.724512	0.776691	0.767803		428	0.99357	0.98612	0.98643	0.980532	0.935171	0.93193	0.79072	0.70627	0.61353	0.6014		428	1.0009	0.99764	0.98913	0.993	0.9688	0.97597	0.96988	0.97352	0.81279	0.84834		428	0.99966	0.99794	0.99597	0.99711	0.97845	0.97746	0.83403	0.82045	0.49454	0.557383
428.4	0.99411	0.99986	0.985071	0.981961	0.95559	0.93398	0.80683	0.724291	0.776476	0.767621		428.4	0.9934	0.98609	0.98624	0.980492	0.935134	0.931852	0.79033	0.70602	0.6132	0.60083		428.4	1.00084	0.99714	0.98975	0.993	0.96928	0.97656	0.9696	0.97369	0.81247	0.84815		428.4	0.99972	0.99795	0.9956	0.99729	0.97849	0.97736	0.83397	0.82059	0.49401	0.556862
428.8	0.99374	0.99988	0.985174	0.98208	0.95549	0.934	0.806726	0.724015	0.776344	0.767423		428.8	0.99312	0.98604	0.98609	0.980494	0.935077	0.9318	0.79001	0.70585	0.61283	0.60016		428.8	1.00026	0.99639	0.99062	0.99293	0.96956	0.97694	0.96961	0.97383	0.81219	0.84799		428.8	0.99963	0.99794	0.99554	0.99715	0.97837	0.97696	0.83361	0.82046	0.493489	0.556381
429.2	0.99324	0.99989	0.985196	0.982126	0.95549	0.93392	0.806626	0.723706	0.776154	0.767196		429.2	0.9929	0.98617	0.98595	0.980603	0.935009	0.931769	0.78987	0.70574	0.61238	0.59955		429.2	0.99963	0.99638	0.99139	0.99297	0.96968	0.97725	0.9696	0.97381	0.81198	0.84785		429.2	0.99979	0.99794	0.9956	0.99672	0.97815	0.97672	0.83337	0.82006	0.492956	0.555953
429.6	0.99288	0.99986	0.98516	0.982156	0.95543	0.93375	0.80653	0.723389	0.77591	0.766987		429.6	0.99281	0.98644	0.98587	0.980649	0.93492	0.931692	0.78973	0.70564	0.61201	0.5989		429.6	0.99908	0.99603	0.9918	0.99309	0.96989	0.97708	0.96959	0.97381	0.8118	0.84773		429.6	0.9998	0.99795	0.9959	0.99659	0.97788	0.97679	0.83313	0.8196	0.492432	0.555619
430	0.9926	0.99972	0.985048	0.98217	0.95531	0.93339	0.806397	0.723097	0.775526	0.766751		430	0.9928	0.98685	0.98592	0.98066	0.934832	0.931616	0.78967	0.70544	0.61156	0.59836		430	0.99889	0.99641	0.99185	0.99268	0.96988	0.97671	0.96996	0.97388	0.81179	0.84778		430	0.99969	0.99772	0.99605	0.99662	0.97755	0.9768	0.83273	0.81907	0.491963	0.555335
430.4	0.99232	0.99962	0.9849	0.98213	0.95522	0.93317	0.806242	0.722815	0.775241	0.766467		430.4	0.99285	0.98723	0.98589	0.980605	0.93477	0.931513	0.78975	0.7052	0.6113	0.59798		430.4	0.9981	0.99643	0.99167	0.99235	0.96977	0.97628	0.9703	0.97373	0.81157	0.84779		430.4	0.99948	0.99761	0.996179	0.99667	0.97713	0.97673	0.83235	0.81837	0.491549	0.555026
430.8	0.99214	0.99959	0.984795	0.982096	0.95518	0.93293	0.806063	0.722579	0.774903	0.766186		430.8	0.99307	0.98769	0.9859	0.980532	0.934744	0.931392	0.78974	0.70485	0.61103	0.59764		430.8	0.99777	0.99656	0.99115	0.99205	0.96966	0.97589	0.97019	0.97352	0.81106	0.84773		430.8	0.99916	0.9974	0.9963	0.99692	0.977	0.97674	0.83218	0.81794	0.491131	0.554585
431.2	0.99219	0.99957	0.98478	0.982097	0.9551	0.93275	0.805832	0.722359	0.774553	0.76595		431.2	0.99327	0.98798	0.98598	0.98038	0.934748	0.931217	0.78966	0.70448	0.61077	0.59734		431.2	0.99751	0.9963	0.99079	0.99184	0.96971	0.97568	0.97007	0.97328	0.81064	0.84778		431.2	0.9989	0.99706	0.99631	0.99718	0.97681	0.97667	0.83206	0.81781	0.490718	0.554153
431.6	0.99226	0.99951	0.984789	0.982114	0.95512	0.93257	0.805549	0.722126	0.774169	0.765693		431.6	0.99336	0.98812	0.98607	0.980373	0.934795	0.931058	0.78956	0.70421	0.61042	0.5971		431.6	0.99769	0.99617	0.9904	0.99178	0.96966	0.97588	0.96998	0.97289	0.81023	0.84784		431.6	0.99865	0.99694	0.99627	0.99719	0.97668	0.97631	0.83191	0.81776	0.490333	0.553713
432	0.99225	0.9994	0.984823	0.982103	0.95525	0.93244	0.805298	0.7219	0.773975	0.765519		432	0.99335	0.98805	0.98599	0.98034	0.93481	0.93092	0.78954	0.70391	0.61013	0.59676		432	0.99776	0.99567	0.9902	0.99214	0.96967	0.97609	0.96956	0.97251	0.80982	0.84776		432	0.99844	0.99705	0.99631	0.99701	0.97667	0.97601	0.83181	0.81783	0.489954	0.553252
432.4	0.99228	0.99928	0.984906	0.982185	0.95538	0.93223	0.805066	0.721689	0.773801	0.765371		432.4	0.99326	0.98788	0.986	0.980372	0.934788	0.930856	0.78947	0.70365	0.60964	0.59636		432.4	0.99869	0.9957	0.98997	0.99236	0.96964	0.9763	0.96938	0.97216	0.80981	0.84765		432.4	0.99866	0.99693	0.99624	0.99687	0.97678	0.97583	0.83172	0.81799	0.48956	0.552768
432.8	0.99222	0.99917	0.984989	0.982291	0.95548	0.93209	0.804835	0.72145	0.773648	0.76525		432.8	0.99311	0.98763	0.98603	0.980423	0.934726	0.930824	0.78944	0.70345	0.60923	0.595989		432.8	0.99933	0.99608	0.98995	0.99275	0.9697	0.97655	0.96941	0.971919	0.80996	0.84767		432.8	0.99912	0.99701	0.99625	0.99651	0.97682	0.97575	0.83178	0.818	0.489197	0.552379
433.2	0.99197	0.99909	0.985023	0.982425	0.95553	0.93203	0.804672	0.721222	0.773541	0.765092		433.2	0.99292	0.98749	0.986	0.980436	0.934619	0.930852	0.78938	0.703148	0.60884	0.59552		433.2	0.99966	0.99643	0.98978	0.99298	0.96948	0.97684	0.96953	0.97183	0.81003	0.8475		433.2	0.99938	0.99747	0.99624	0.99635	0.97714	0.97578	0.83167	0.8179	0.488819	0.551991
433.6	0.99173	0.99915	0.985103	0.982544	0.95547	0.93196	0.804556	0.721021	0.773521	0.764968		433.6	0.99276	0.98739	0.98595	0.980345	0.934474	0.930923	0.78935	0.70265	0.60849	0.59502		433.6	0.99942	0.99703	0.98981	0.993	0.96948	0.97671	0.96965	0.97183	0.81012	0.84728		433.6	0.99979	0.99802	0.99639	0.99639	0.97729	0.97585	0.83155	0.81764	0.488412	0.551605
434	0.9918	0.99935	0.985219	0.982667	0.95533	0.93199	0.804434	0.720791	0.773407	0.764761		434	0.99268	0.98728	0.98609	0.98032	0.934311	0.93101	0.78911	0.70237	0.6081	0.59448		434	0.99933	0.99795	0.99	0.9929	0.96958	0.97668	0.96982	0.971919	0.81013	0.84708		434	1.00008	0.99871	0.99672	0.99671	0.97755	0.97579	0.83158	0.81721	0.487943	0.551185
434.4	0.99202	0.99963	0.985316	0.982685	0.95518	0.93205	0.804294	0.720531	0.773279	0.764587		434.4	0.9927	0.98733	0.98625	0.980282	0.934125	0.931073	0.78885	0.70208	0.60778	0.59389		434.4	0.99902	0.9979	0.99021	0.99297	0.96958	0.97655	0.96958	0.97204	0.80983	0.84685		434.4	0.99989	0.99938	0.99723	0.99679	0.97787	0.97591	0.83156	0.81672	0.487455	0.550784
434.8	0.99224	0.99981	0.985414	0.982701	0.95513	0.93208	0.804172	0.720285	0.773154	0.764405		434.8	0.99266	0.98753	0.98646	0.980295	0.933943	0.931121	0.78849	0.7018	0.60742	0.59331		434.8	0.99919	0.99732	0.9903	0.99273	0.96961	0.97626	0.9693	0.97212	0.80953	0.84643		434.8	0.99967	0.99966	0.9976	0.99714	0.97816	0.97606	0.8313	0.81623	0.486891	0.550327
435.2	0.99242	0.99987	0.98554	0.982671	0.95516	0.93199	0.804022	0.720024	0.773014	0.764211		435.2	0.99268	0.98758	0.98667	0.980325	0.933748	0.931137	0.78812	0.70166	0.60704	0.59267		435.2	0.99958	0.99698	0.99044	0.99257	0.97002	0.97573	0.96894	0.97209	0.8092	0.84603		435.2	0.9994	0.99947	0.99791	0.99729	0.97801	0.97599	0.83107	0.81584	0.486328	0.54984
435.6	0.99263	0.9998	0.985596	0.982617	0.95531	0.93194	0.803881	0.719714	0.772861	0.763952		435.6	0.9927	0.98765	0.98686	0.980405	0.933556	0.931107	0.78769	0.70166	0.60667	0.59204		435.6	0.99989	0.99647	0.99062	0.99253	0.97024	0.97547	0.9686	0.97221	0.80885	0.84566		435.6	0.999	0.9989	0.99802	0.9975	0.97806	0.97614	0.83091	0.81555	0.485742	0.549292
436	0.99273	0.99965	0.985598	0.982597	0.95546	0.93181	0.80376	0.719412	0.772697	0.763699		436	0.99268	0.98778	0.98695	0.980431	0.933424	0.931038	0.78733	0.70147	0.60631	0.59154		436	1.00006	0.99566	0.99049	0.9925	0.97029	0.97522	0.9683	0.97214	0.80854	0.8452		436	0.99913	0.99826	0.99795	0.99764	0.97812	0.97631	0.83068	0.81535	0.485235	0.548708
436.4	0.99273	0.99933	0.985572	0.982627	0.95562	0.93172	0.803697	0.719103	0.772501	0.763394		436.4	0.99255	0.9877	0.98695	0.980507	0.93334	0.930948	0.78698	0.70126	0.60601	0.59111		436.4	0.99971	0.99561	0.99056	0.99259	0.97064	0.97501	0.96841	0.97219	0.8084	0.84476		436.4	0.99929	0.99769	0.99772	0.99795	0.97816	0.97622	0.83038	0.81532	0.484751	0.548111
436.8	0.99276	0.99898	0.985536	0.982617	0.95562	0.93161	0.803633	0.718731	0.772274	0.763082		436.8	0.99253	0.98741	0.98679	0.980478	0.933236	0.930872	0.78676	0.70106	0.60564	0.59069		436.8	0.99914	0.99602	0.99084	0.99294	0.97066	0.97495	0.96865	0.97223	0.80828	0.84449		436.8	0.9991	0.99742	0.99727	0.99798	0.97813	0.97624	0.83014	0.81544	0.484294	0.547565
437.2	0.99285	0.99873	0.98547	0.982657	0.95551	0.93162	0.803578	0.718324	0.772052	0.762815		437.2	0.99247	0.98718	0.98658	0.980446	0.933158	0.930815	0.78655	0.70078	0.60527	0.59039		437.2	0.9987	0.99651	0.99131	0.9931	0.97041	0.97516	0.96891	0.9723	0.80825	0.84429		437.2	0.99923	0.9974	0.99684	0.99797	0.97839	0.97654	0.83001	0.81553	0.483856	0.547032
437.6	0.99268	0.99853	0.985438	0.982752	0.95528	0.93163	0.803515	0.717944	0.771828	0.762647		437.6	0.99241	0.98693	0.98646	0.980341	0.933101	0.930794	0.78639	0.7005	0.60484	0.5902		437.6	0.99907	0.99714	0.99159	0.99322	0.96995	0.97541	0.96899	0.9722	0.80817	0.84412		437.6	0.99935	0.99764	0.99636	0.99775	0.97846	0.97659	0.82984	0.81565	0.48346	0.546535
438	0.99244	0.99837	0.985395	0.982814	0.95504	0.93163	0.803438	0.717537	0.771665	0.762444		438	0.99231	0.9868	0.98635	0.98025	0.933024	0.930806	0.78617	0.70031	0.60433	0.58986		438	0.99928	0.99749	0.99228	0.99339	0.9697	0.97554	0.96929	0.97222	0.80811	0.84406		438	0.99876	0.99769	0.99613	0.99755	0.97827	0.97657	0.8296	0.81583	0.482981	0.546164
438.4	0.99215	0.99844	0.985375	0.98285	0.95477	0.93172	0.803272	0.717119	0.771556	0.762262		438.4	0.99231	0.98682	0.98629	0.980058	0.932909	0.930832	0.78582	0.70008	0.60371	0.58957		438.4	0.99948	0.99754	0.99246	0.99348	0.96912	0.97572	0.9694	0.97211	0.80801	0.84405		438.4	0.99833	0.99779	0.9959	0.99708	0.97803	0.97677	0.82947	0.81598	0.48247	0.54582
438.8	0.99187	0.99862	0.985326	0.982896	0.95464	0.93183	0.803105	0.71674	0.771423	0.762052		438.8	0.99225	0.98697	0.98648	0.979988	0.932863	0.930848	0.78547	0.69973	0.60316	0.58918		438.8	0.99948	0.99731	0.99231	0.99364	0.96877	0.97576	0.96943	0.971978	0.80791	0.844		438.8	0.99844	0.99801	0.99594	0.9971	0.97783	0.97665	0.82944	0.81595	0.481981	0.545458
439.2	0.99159	0.99879	0.985266	0.982899	0.95463	0.93182	0.802939	0.716389	0.771244	0.761845		439.2	0.99225	0.98717	0.98675	0.980064	0.93283	0.930861	0.78523	0.69944	0.60254	0.58877		439.2	0.99909	0.9968	0.99187	0.99391	0.9686	0.97558	0.96957	0.971939	0.80772	0.84404		439.2	0.99826	0.99797	0.99608	0.99721	0.97757	0.97622	0.8295	0.81577	0.481449	0.545092
439.6	0.99161	0.99892	0.985189	0.982817	0.95475	0.93184	0.802756	0.716042	0.771013	0.761574		439.6	0.99219	0.98744	0.98688	0.980229	0.932782	0.930831	0.78497	0.69913	0.60197	0.58829		439.6	0.99809	0.9961	0.99138	0.99408	0.96886	0.97528	0.96991	0.97202	0.80766	0.84411		439.6	0.99822	0.99791	0.99639	0.99741	0.97753	0.97598	0.82949	0.81553	0.480926	0.544735
440	0.99157	0.99903	0.985131	0.982725	0.95493	0.93189	0.802586	0.715738	0.770731	0.761427		440	0.9922	0.98748	0.98696	0.980405	0.932721	0.930766	0.78481	0.69872	0.60148	0.5879		440	0.99758	0.99579	0.99041	0.99417	0.96882	0.97506	0.96998	0.97209	0.80745	0.84406		440	0.99855	0.99814	0.99623	0.99746	0.97757	0.97589	0.82945	0.81504	0.48046	0.544287
440.4	0.99157	0.99903	0.985046	0.982638	0.95509	0.93175	0.802467	0.715457	0.770385	0.761286		440.4	0.9922	0.98746	0.98702	0.980637	0.93272	0.930692	0.78479	0.69834	0.60102	0.58743		440.4	0.99787	0.99551	0.9899	0.99405	0.96889	0.97491	0.97006	0.97221	0.80729	0.84402		440.4	0.99885	0.99824	0.99612	0.99783	0.97752	0.97546	0.82938	0.81439	0.480048	0.543858
440.8	0.99161	0.99903	0.984989	0.982518	0.95511	0.93152	0.802335	0.7152	0.770127	0.761212		440.8	0.9922	0.98737	0.98681	0.9808	0.932684	0.93061	0.78469	0.69803	0.60064	0.58713		440.8	0.99839	0.99525	0.98966	0.99364	0.96895	0.97495	0.97006	0.97237	0.80707	0.84398		440.8	0.99864	0.99781	0.99609	0.99777	0.97744	0.97545	0.82909	0.81378	0.47962	0.54343
441.2	0.99168	0.99895	0.984951	0.982383	0.95502	0.93143	0.802177	0.71496	0.769955	0.761079		441.2	0.99219	0.98727	0.98653	0.980803	0.932656	0.930527	0.78432	0.69767	0.60043	0.58682		441.2	0.99946	0.9949	0.98945	0.9933	0.96893	0.97513	0.97005	0.97244	0.8069	0.84369		441.2	0.9984	0.99766	0.99607	0.99774	0.97739	0.9757	0.82849	0.81336	0.47919	0.542997
441.6	0.99183	0.99883	0.984895	0.982313	0.95482	0.93117	0.802033	0.714704	0.76985	0.760934		441.6	0.9923	0.98703	0.98633	0.980763	0.932647	0.93046	0.78403	0.69727	0.60028	0.5865		441.6	1.0007	0.99451	0.98963	0.99281	0.96857	0.97541	0.97007	0.97236	0.80668	0.84334		441.6	0.99819	0.99743	0.99581	0.99778	0.97716	0.97595	0.82802	0.81302	0.478718	0.542511
442	0.99212	0.99871	0.984822	0.982262	0.95457	0.93087	0.801881	0.714422	0.76976	0.760713		442	0.99238	0.98696	0.98622	0.980838	0.932662	0.930408	0.78374	0.69691	0.60017	0.5861		442	1.00167	0.99435	0.99018	0.99225	0.96849	0.97563	0.9701	0.97219	0.80666	0.84308		442	0.99803	0.9969	0.99581	0.99799	0.97685	0.97615	0.82762	0.81286	0.478187	0.542032
442.4	0.9925	0.99865	0.984712	0.982229	0.95442	0.93068	0.801704	0.714134	0.769701	0.760481		442.4	0.99245	0.98692	0.98613	0.9809	0.93261	0.930347	0.78338	0.69665	0.60003	0.58579		442.4	1.00194	0.99446	0.9907	0.99178	0.96846	0.97572	0.97002	0.97208	0.80651	0.84278		442.4	0.99789	0.99653	0.99603	0.99833	0.97657	0.97657	0.82736	0.81273	0.477591	0.541467
442.8	0.99281	0.99858	0.984589	0.982231	0.95437	0.93056	0.801526	0.713837	0.769554	0.760185		442.8	0.99253	0.98697	0.9862	0.980939	0.932517	0.930276	0.78312	0.69637	0.59986	0.58531		442.8	1.0019	0.99476	0.99105	0.99158	0.96843	0.9758	0.96986	0.97202	0.80648	0.84249		442.8	0.99809	0.9965	0.99629	0.9986	0.97648	0.97659	0.82723	0.81261	0.47701	0.540902
443.2	0.99308	0.99871	0.984429	0.98231	0.95439	0.93037	0.801362	0.713511	0.769345	0.75997		443.2	0.99257	0.98702	0.98629	0.98113	0.932397	0.930168	0.78301	0.69605	0.5996	0.58484		443.2	1.00116	0.99558	0.99152	0.99147	0.96842	0.97583	0.96945	0.972	0.80647	0.84233		443.2	0.99861	0.99661	0.99645	0.99891	0.97628	0.9765	0.82723	0.8124	0.476444	0.540313
443.6	0.99315	0.99892	0.984291	0.982386	0.95446	0.93035	0.801177	0.713193	0.769133	0.759809		443.6	0.99262	0.98729	0.98629	0.981347	0.932236	0.93006	0.78286	0.69567	0.59932	0.5844		443.6	1.00013	0.99645	0.99158	0.99176	0.96861	0.97586	0.9688	0.97209	0.80638	0.84224		443.6	0.99899	0.99671	0.99686	0.99925	0.97628	0.97629	0.82712	0.81216	0.475882	0.539837
444	0.9932	0.99917	0.984201	0.982471	0.95453	0.93038	0.800964	0.712882	0.768955	0.759635		444	0.99271	0.98735	0.98623	0.981387	0.932042	0.929923	0.78265	0.69531	0.59894	0.58398		444	0.99855	0.9969	0.99141	0.99228	0.9688	0.97605	0.96824	0.97224	0.80612	0.84213		444	0.99932	0.9972	0.99721	0.99943	0.97657	0.97613	0.82698	0.81193	0.475401	0.539391
444.4	0.99315	0.99917	0.9842	0.982559	0.95457	0.93042	0.800763	0.712569	0.768785	0.759442		444.4	0.99281	0.98736	0.98613	0.981446	0.931881	0.929769	0.78267	0.69478	0.5986	0.58347		444.4	0.99726	0.99698	0.99109	0.99299	0.96909	0.97614	0.96778	0.97233	0.8059	0.84207		444.4	0.99969	0.99751	0.99742	0.99935	0.97685	0.97598	0.82666	0.81185	0.474943	0.539037
444.8	0.99311	0.99911	0.9842	0.982688	0.95457	0.93047	0.800572	0.712241	0.768713	0.759271		444.8	0.9929	0.98723	0.986	0.98154	0.931762	0.929601	0.7827	0.69424	0.5982	0.58307		444.8	0.99612	0.99669	0.99076	0.99347	0.96939	0.97598	0.9674	0.97232	0.80556	0.842		444.8	0.99988	0.99782	0.99734	0.99953	0.97682	0.97599	0.82629	0.81172	0.474484	0.538721
445.2	0.99306	0.99886	0.984196	0.982738	0.9545	0.93056	0.800372	0.711927	0.76867	0.759063		445.2	0.99297	0.98695	0.98597	0.981521	0.931662	0.929435	0.78261	0.69381	0.59776	0.58269		445.2	0.99568	0.99594	0.99055	0.99376	0.96955	0.97577	0.9672	0.97211	0.80513	0.84192		445.2	1.00003	0.99774	0.99724	0.99954	0.97697	0.97599	0.8259	0.81165	0.474084	0.538454
445.6	0.99304	0.99857	0.984224	0.982778	0.9544	0.93062	0.800177	0.711628	0.768573	0.758808		445.6	0.99297	0.98646	0.98603	0.981481	0.931618	0.929256	0.78248	0.69341	0.5973	0.58229		445.6	0.99516	0.99552	0.99051	0.99378	0.96954	0.97544	0.96726	0.97182	0.80483	0.84188		445.6	1.00024	0.9975	0.99706	0.99934	0.9768	0.97615	0.82563	0.81162	0.473702	0.538124
446	0.99286	0.99836	0.98422	0.982831	0.95429	0.93067	0.799998	0.711334	0.768415	0.758581		446	0.99292	0.98614	0.98619	0.981502	0.931614	0.929085	0.7824	0.69305	0.59691	0.58194		446	0.99555	0.99496	0.99051	0.99346	0.96921	0.97494	0.96736	0.97151	0.804578	0.84189		446	1.00023	0.99701	0.99694	0.99924	0.97625	0.97626	0.82544	0.81169	0.473245	0.537749
446.4	0.99265	0.99849	0.984176	0.982894	0.95413	0.93065	0.799784	0.711077	0.768227	0.758358		446.4	0.99286	0.98587	0.98636	0.981536	0.931622	0.928904	0.78211	0.69275	0.59654	0.58163		446.4	0.99586	0.99496	0.99076	0.99303	0.96867	0.9746	0.96755	0.97126	0.80434	0.84182		446.4	0.99999	0.99669	0.99647	0.9991	0.97595	0.97645	0.8254	0.81163	0.472791	0.537291
446.8	0.99251	0.99875	0.984116	0.982908	0.95391	0.93058	0.799555	0.71085	0.767991	0.7581		446.8	0.99285	0.98577	0.9864	0.981596	0.931611	0.92875	0.7816	0.69244	0.59623	0.58129		446.8	0.99626	0.99538	0.99119	0.99271	0.96815	0.97444	0.96775	0.97105	0.8041	0.84178		446.8	0.99979	0.99656	0.996198	0.99878	0.97592	0.97677	0.82565	0.81167	0.472343	0.536749
447.2	0.99219	0.99913	0.984121	0.982973	0.95376	0.93057	0.799305	0.710659	0.767734	0.757852		447.2	0.99289	0.98584	0.98633	0.981637	0.931587	0.928624	0.78132	0.69214	0.59595	0.58086		447.2	0.99649	0.99602	0.99125	0.99247	0.96774	0.97428	0.96791	0.97118	0.80392	0.8418		447.2	0.99923	0.99672	0.9961	0.99838	0.97564	0.97712	0.82602	0.81156	0.471812	0.536196
447.6	0.99177	0.99958	0.984055	0.983026	0.9537	0.93057	0.79905	0.710477	0.767474	0.757593		447.6	0.99296	0.98598	0.98621	0.981656	0.931517	0.928513	0.78111	0.69198	0.59552	0.58044		447.6	0.99718	0.99606	0.99123	0.99221	0.96772	0.9742	0.96787	0.9714	0.80361	0.8418		447.6	0.99867	0.99721	0.99601	0.99814	0.97572	0.97739	0.8263	0.81137	0.471238	0.535674
448	0.99141	0.99995	0.984037	0.983013	0.9537	0.93053	0.798779	0.710316	0.767257	0.757317		448	0.99308	0.98621	0.98599	0.981658	0.93144	0.928416	0.78082	0.69176	0.59512	0.58004		448	0.99743	0.99669	0.99137	0.99227	0.96784	0.97411	0.96785	0.97168	0.80331	0.84172		448	0.99853	0.99784	0.99579	0.99759	0.97617	0.97754	0.82634	0.81105	0.470701	0.535237
448.4	0.99105	1.00009	0.984034	0.982971	0.95374	0.93058	0.798541	0.710149	0.767049	0.757078		448.4	0.9932	0.98641	0.985749	0.981665	0.931362	0.928342	0.78044	0.69152	0.59468	0.57966		448.4	0.99749	0.99641	0.99117	0.9923	0.96796	0.97408	0.96767	0.97189	0.80304	0.84175		448.4	0.99884	0.9984	0.99596	0.99721	0.97643	0.97752	0.82622	0.81073	0.470196	0.534881
448.8	0.99089	0.99996	0.984085	0.982916	0.95388	0.93072	0.798306	0.709974	0.766799	0.756857		448.8	0.99329	0.98645	0.98565	0.981627	0.931306	0.928274	0.78017	0.69129	0.59426	0.57923		448.8	0.99799	0.99615	0.99079	0.9923	0.96813	0.97405	0.96765	0.97208	0.80284	0.84171		448.8	0.99886	0.99876	0.99604	0.99685	0.97672	0.9772	0.82587	0.81041	0.469645	0.534577
449.2	0.99113	0.99976	0.984171	0.982821	0.95406	0.93067	0.798113	0.70978	0.766486	0.7566		449.2	0.99341	0.98648	0.98558	0.981587	0.931253	0.928207	0.77985	0.69102	0.59385	0.57887		449.2	0.99842	0.99552	0.99067	0.99228	0.9684	0.97405	0.96767	0.9722	0.80261	0.84148		449.2	0.99942	0.99904	0.99588	0.9967	0.97718	0.9769	0.82547	0.81019	0.469112	0.534286
449.6	0.99161	0.99941	0.984316	0.982722	0.95412	0.93058	0.797941	0.709579	0.766194	0.756395		449.6	0.99347	0.9866	0.98552	0.981583	0.931204	0.928148	0.77956	0.69065	0.59364	0.57849		449.6	0.99893	0.99522	0.99064	0.99231	0.9683	0.97396	0.96779	0.97223	0.8025	0.84123		449.6	0.99995	0.99895	0.99557	0.99664	0.97735	0.97649	0.82495	0.81004	0.468648	0.533926
450	0.9922	0.99909	0.984419	0.982654	0.95413	0.93048	0.797771	0.709365	0.765802	0.756218		450	0.99347	0.98654	0.98548	0.981562	0.931119	0.92808	0.77941	0.69032	0.59339	0.57802		450	0.9995	0.99473	0.99056	0.99233	0.96843	0.97396	0.96784	0.97223	0.80246	0.84094		450	1.00002	0.99866	0.99547	0.99711	0.97725	0.97619	0.82473	0.80987	0.46818	0.533492
450.4	0.99293	0.99888	0.98452	0.982587	0.95419	0.93034	0.797591	0.709121	0.765426	0.755994		450.4	0.99347	0.98654	0.98544	0.98149	0.930999	0.928031	0.77951	0.69016	0.59314	0.57758		450.4	1.00073	0.99478	0.99061	0.99213	0.96876	0.97386	0.96803	0.97224	0.80248	0.84059		450.4	0.99986	0.99828	0.99532	0.99734	0.97706	0.97608	0.82453	0.8098	0.467676	0.53299
450.8	0.99309	0.9989	0.984627	0.982529	0.95413	0.93017	0.797413	0.708885	0.765044	0.755839		450.8	0.99343	0.98661	0.9855	0.981352	0.930866	0.927969	0.77975	0.6901	0.59284	0.57716		450.8	1.00085	0.9945	0.99075	0.99198	0.96908	0.97381	0.96799	0.97229	0.80251	0.84025		450.8	1.00018	0.99779	0.99548	0.9978	0.97664	0.97609	0.82419	0.80966	0.467202	0.532487
451.2	0.99297	0.99902	0.98464	0.982491	0.95394	0.93008	0.797239	0.708622	0.76478	0.755753		451.2	0.99333	0.98667	0.98552	0.981311	0.930759	0.927898	0.77988	0.69014	0.59256	0.57668		451.2	1.00089	0.99454	0.99066	0.99178	0.96928	0.9738	0.96804	0.9721	0.80242	0.84022		451.2	1.00003	0.99715	0.99579	0.99829	0.97623	0.97605	0.8238	0.80949	0.466777	0.531954
[truncated: 7,622 more rows]

## Sheet: Figure6-ATPase act. liposomes
	ATP hydrolysis assay w/o 50 µM R6G (BmrA in liposome)							Figure 6D
[truncated: 8,754 more rows]

[truncated: 8 more sheets: Figure6-ATPase act. membranes, Supp-Fig29 WT Repl.1-H33342, Supp-Fig29 WT Repl.2-H33342, Supp-Fig29 WT Repl.3-H33342, Supp-Fig29 E504A-H33342, Supp-Fig30 WT Repl.1-Doxo, Supp-Fig30 WT Repl.2-Doxo, Supp-Fig30 E504A-Doxo]
